# Supplementary material for: Induction of Rosette-to-Lumen stage embryoids using reprogramming paradigms in ESCs
Source: Nat Commun. 2021 Dec 16;12:7322. doi: 10.1038/s41467-021-27586-w (PMC8677818; doi:10.1038/s41467-021-27586-w)
Supplement: Supplementary file 4 — Source Data [file 41467_2021_27586_MOESM4_ESM.xlsx]

## Sheet: Figure 1D
Figure 1D	Quantification of structures at day 4 into the protocol
	At day 4	1. Replicate			2. Replicate		3. Replicate			Mean	SD
		n #	Percentage		n #	Percentage	n #	Percentage
	ESCs + iTSCs + iXEN (Correct assembly)	60	0.1609		45	0.1154	67	0.1658		0.147367	0.0226922
	ESCs + iTSCs + iXEN (incorrect assembly)	76	0.2038		84	0.2154	72	0.1782		0.199133	0.0155412
	ESCs + iTSCs	97	0.2601		115	0.2949	121	0.2995		0.284833	0.0175896
	ESCs + iXEN	26	0.0697		30	0.0769	38	0.0941		0.0802333	0.0102363
	iTSCs + iXEN	27	0.0724		34	0.0872	20	0.0495		0.0697	0.0155089
	ESCs only	25	0.067		23	0.059	29	0.0718		0.0659333	0.00527973
	iTSCs only	51	0.1367		44	0.1128	39	0.0965		0.115333	0.0165091
	iXEN only	11	0.0295		15	0.0385	18	0.0446		0.0375333	0.00620233
	Total n	373			390		404
	1167

## Sheet: Figure 1E
Figure 1E	Quantification of structures at day 5 into the protocol
	At day 5	1. Replicate			2. Replicate		3. Replicate			Mean	SD
		n #	Percentage		n #	Percentage	n #	Percentage
	ESCs + iTSCs + iXEN (Correct assembly)	54	0.2411		65	0.2472	71	0.244		0.2441	0.00249132
	ESCs + iTSCs + iXEN (incorrect assembly)	15	0.067		28	0.1065	26	0.0894		0.0876333	0.0161741
	ESCs + iTSCs	49	0.2188		52	0.1977	60	0.2062		0.207567	0.00866808
	ESCs + iXEN	30	0.1339		42	0.1597	38	0.1306		0.1414	0.01301
	iTSCs + iXEN	16	0.0714		11	0.0418	21	0.0722		0.0618	0.0141459
	ESCs only	12	0.0536		18	0.0684	18	0.0619		0.0613	0.00605695
	iTSCs only	40	0.1786		32	0.1217	45	0.1546		0.151633	0.0233239
	iXEN only	8	0.0357		15	0.057	12	0.0412		0.0446333	0.00902823
	Total n	224			263		291
	778

## Sheet: Figure 2D
Figure 2D		GO term enrichment analysis of the three cell clusters comprising RtL-embryoids
	GO terms enriched in VE-like cells										GO terms enriched in Epi-like cells										GO terms enriched in ExE-like cells
	ID	Description	BgRatio	pvalue	p.adjust	qvalue	geneID	Count			ID	Description	BgRatio	pvalue	p.adjust	qvalue	geneID	Count			ID	Description	BgRatio	pvalue	p.adjust	qvalue	geneID	Count
	GO:0001706	endoderm formation	33/23210	5.21221e-09	1.06378e-05	8.46815e-06	Sox7/Sox17/Gata4/Gata6/Hnf1b/Dkk1	6			GO:1990823	response to leukemia inhibitory factor	311/23210	2.56247e-09	2.71494e-06	2.11606e-06	Fgf4/Pou5f1/Phc1/Mkrn1/Rif1/Otx2/Lrrc2/Mybl2/Gfpt2/Pmm1/Cacybp/Cth	12			GO:0032970	regulation of actin filament-based process	393/23210	3.62618e-06	0.0048153	0.00352589	F11r/Tpm1/Tmsb4x/Cnn2/Arpc2/Arpc1b/Pdpn/Cd47/Arpc5/Sri	10
	GO:0043062	extracellular structure organization	315/23210	1.02091e-08	1.06378e-05	8.46815e-06	Col4a2/Pdgfra/Col4a1/Serpinh1/Lamb1/Dpp4/Mttp/Lamc1/Colgalt1/Plod2/Hspg2/P4ha1	12			GO:1990830	cellular response to leukemia inhibitory factor	311/23210	2.56247e-09	2.71494e-06	2.11606e-06	Fgf4/Pou5f1/Phc1/Mkrn1/Rif1/Otx2/Lrrc2/Mybl2/Gfpt2/Pmm1/Cacybp/Cth	12			GO:0002064	epithelial cell development	247/23210	6.33e-06	0.0048153	0.00352589	F11r/Cldn3/Psap/Cdh1/Fgfr1/Gpx1/Tfap2c/Ezr	8
	GO:0007492	endoderm development	69/23210	1.80035e-08	1.18935e-05	9.46769e-06	Dab2/Sox7/Sox17/Gata4/Gata6/Hnf1b/Dkk1	7			GO:0007369	gastrulation	170/23210	1.88737e-08	1.33311e-05	1.03905e-05	Tdgf1/Gdf3/Nanog/Pou5f1/Fn1/Trp53/Sox2/Otx2/Lefty1	9			GO:0050673	epithelial cell proliferation	425/23210	7.21643e-06	0.0048153	0.00352589	Id2/Errfi1/Gata3/Igf2/Nupr1/Cdh1/Myc/Fgfr1/Gpx1/Tfap2c	10
	GO:0030198	extracellular matrix organization	271/23210	2.28282e-08	1.18935e-05	9.46769e-06	Col4a2/Pdgfra/Col4a1/Serpinh1/Lamb1/Dpp4/Lamc1/Colgalt1/Plod2/Hspg2/P4ha1	11			GO:0007492	endoderm development	69/23210	2.64613e-07	0.000140179	0.000109257	Gdf3/Nanog/Pou5f1/Fn1/Sox2/Otx2	6			GO:0033598	mammary gland epithelial cell proliferation	33/23210	8.66148e-06	0.0048153	0.00352589	Id2/Gata3/Gpx1/Tfap2c	4
	GO:0001711	endodermal cell fate commitment	15/23210	4.10001e-07	0.000162514	0.000129368	Sox17/Gata6/Hnf1b/Dkk1	4			GO:0032526	response to retinoic acid	90/23210	1.28868e-06	0.000546143	0.000425672	Nanog/Pou5f1/Phc1/Sox2/Halr1/Lefty1	6			GO:1902903	regulation of supramolecular fiber organization	348/23210	1.00528e-05	0.0048153	0.00352589	Tpm1/Tmsb4x/Mid1/Arpc2/Arpc1b/Cd47/Clu/Hdac6/Arpc5	9
	GO:0006898	receptor-mediated endocytosis	222/23210	4.67891e-07	0.000162514	0.000129368	Cubn/Dab2/Amn/Lrp2/Lrpap1/Myo6/Cd63/Dkk1/Hspg2	9			GO:0035282	segmentation	105/23210	3.18144e-06	0.000903679	0.000704341	Tdgf1/Gdf3/Cobl/Trp53/Otx2/Ifitm1	6			GO:0048732	gland development	467/23210	1.63254e-05	0.00651654	0.00477159	Id2/Psap/Gata3/Igf2/Cadm1/Wls/Cdh1/Fgfr1/Gpx1/Tfap2c	10
	GO:0052547	regulation of peptidase activity	411/23210	1.46577e-06	0.000436379	0.000347376	Sox7/Serpinh1/Tfpi/Ctsh/Rcn3/Lgmn/Spink1/Cst3/F2r/Serpinb6c/Gas6	11			GO:0035987	endodermal cell differentiation	27/23210	3.31356e-06	0.000903679	0.000704341	Nanog/Pou5f1/Fn1/Sox2	4			GO:0010634	positive regulation of epithelial cell migration	143/23210	2.27149e-05	0.00777175	0.00569069	Anxa3/Gata3/Igf2/Fgfr1/Hdac6/Cd40	6
	GO:0001704	formation of primary germ layer	95/23210	3.30564e-06	0.000812488	0.000646773	Sox7/Sox17/Gata4/Gata6/Hnf1b/Dkk1	6			GO:0019827	stem cell population maintenance	165/23210	3.41172e-06	0.000903679	0.000704341	Fgf4/Nanog/Pou5f1/Rif1/Sox2/Tcl1/Tet1	7			GO:1902904	negative regulation of supramolecular fiber organization	147/23210	2.65441e-05	0.00794665	0.00581875	Tpm1/Tmsb4x/Mid1/Arpc2/Clu/Hdac6	6
	GO:0018126	protein hydroxylation	25/23210	3.67722e-06	0.000812488	0.000646773	P4hb/P4ha2/Plod2/P4ha1	4			GO:0098727	maintenance of cell number	169/23210	3.99731e-06	0.000941144	0.000733541	Fgf4/Nanog/Pou5f1/Rif1/Sox2/Tcl1/Tet1	7			GO:0014909	smooth muscle cell migration	92/23210	3.28522e-05	0.00874233	0.00640137	Sorl1/Tmsb4x/Arpc2/Myc/Arpc5	5
	GO:0030324	lung development	219/23210	4.53131e-06	0.000812488	0.000646773	Pdgfra/Lama1/Gata4/Gata6/Sparc/Ctsz/Ctsh/Rcn3	8			GO:0009880	embryonic pattern specification	64/23210	4.72101e-06	0.00100038	0.000779712	Tdgf1/Gdf3/Nanog/Cobl/Otx2	5			GO:0010595	positive regulation of endothelial cell migration	97/23210	4.23873e-05	0.0101518	0.0074334	Anxa3/Gata3/Igf2/Fgfr1/Cd40	5
	GO:0030100	regulation of endocytosis	293/23210	4.61716e-06	0.000812488	0.000646773	Dab2/Lrp2/Lrpap1/Calr/Vamp8/Pros1/Cd63/Dkk1/Gas6	9			GO:0006090	pyruvate metabolic process	118/23210	6.25987e-06	0.00120588	0.000939879	Ldhb/Pkm/Trp53/Eno1b/Mif/Pdk1	6			GO:0050768	negative regulation of neurogenesis	337/23210	5.86765e-05	0.0119405	0.00874314	Id2/Sorl1/Lgals1/Bex1/Dynlt1b/Cers2/H2-K1/Itm2c	8
	GO:0030323	respiratory tube development	222/23210	5.00865e-06	0.000812488	0.000646773	Pdgfra/Lama1/Gata4/Gata6/Sparc/Ctsz/Ctsh/Rcn3	8			GO:0051052	regulation of DNA metabolic process	440/23210	7.24017e-06	0.0012374	0.000964449	Pou5f1/Wiz/Hsp90aa1/Msh6/Rif1/Trp53/Usp9x/Ddx39b/Tet1/Cacybp	10			GO:0035272	exocrine system development	54/23210	6.28173e-05	0.0119405	0.00874314	Igf2/Wls/Cdh1/Fgfr1	4
	GO:0035987	endodermal cell differentiation	27/23210	5.06831e-06	0.000812488	0.000646773	Sox17/Gata6/Hnf1b/Dkk1	4			GO:0001706	endoderm formation	33/23210	7.59143e-06	0.0012374	0.000964449	Nanog/Pou5f1/Fn1/Sox2	4			GO:0014812	muscle cell migration	106/23210	6.48126e-05	0.0119405	0.00874314	Sorl1/Tmsb4x/Arpc2/Myc/Arpc5	5
	GO:1905207	regulation of cardiocyte differentiation	61/23210	6.27762e-06	0.000934469	0.000743875	Sox17/Gata4/Gata6/Nrg1/Dkk1	5			GO:0007178	transmembrane receptor protein serine/threonine kinase signaling pathway	357/23210	9.38585e-06	0.00142062	0.00110725	Tdgf1/Gdf3/Nanog/Pou5f1/Lefty2/Trp53/Ltbp4/Usp9x/Lefty1	9			GO:0070841	inclusion body assembly	22/23210	8.78798e-05	0.0141768	0.0103807	Sorl1/Clu/Hdac6	3
	GO:0007369	gastrulation	170/23210	8.44564e-06	0.00109946	0.000875211	Sox7/Sox17/Gata4/Gata6/Amot/Hnf1b/Dkk1	7			GO:0001756	somitogenesis	77/23210	1.17642e-05	0.00166189	0.0012953	Gdf3/Cobl/Trp53/Otx2/Ifitm1	5			GO:0050678	regulation of epithelial cell proliferation	358/23210	8.93931e-05	0.0141768	0.0103807	Errfi1/Gata3/Igf2/Nupr1/Cdh1/Myc/Fgfr1/Gpx1	8
	GO:0060425	lung morphogenesis	65/23210	8.59927e-06	0.00109946	0.000875211	Pdgfra/Lama1/Gata4/Ctsz/Ctsh	5			GO:0000578	embryonic axis specification	38/23210	1.34951e-05	0.00178726	0.00139302	Tdgf1/Gdf3/Cobl/Otx2	4			GO:0051961	negative regulation of nervous system development	361/23210	9.47096e-05	0.0141768	0.0103807	Id2/Sorl1/Lgals1/Bex1/Dynlt1b/Cers2/H2-K1/Itm2c	8
	GO:0060795	cell fate commitment involved in formation of primary germ layer	31/23210	8.96869e-06	0.00109946	0.000875211	Sox17/Gata6/Hnf1b/Dkk1	4			GO:0001711	endodermal cell fate commitment	15/23210	2.39851e-05	0.00298967	0.00233019	Nanog/Pou5f1/Sox2	3			GO:0001829	trophectodermal cell differentiation	24/23210	0.000114838	0.0144283	0.0105648	Cdx2/Cdh1/Tfap2c	3
	GO:0019511	peptidyl-proline hydroxylation	11/23210	1.2116e-05	0.00134586	0.00107136	P4hb/P4ha2/P4ha1	3			GO:0009798	axis specification	91/23210	2.65475e-05	0.00312524	0.00243585	Tdgf1/Gdf3/Cobl/Otx2/Lefty1	5			GO:0010631	epithelial cell migration	280/23210	0.000126085	0.0144283	0.0105648	Anxa3/Gata3/Igf2/Fgfr1/Gpx1/Hdac6/Cd40	7
	GO:0060541	respiratory system development	251/23210	1.22703e-05	0.00134586	0.00107136	Pdgfra/Lama1/Gata4/Gata6/Sparc/Ctsz/Ctsh/Rcn3	8			GO:0009952	anterior/posterior pattern specification	231/23210	3.04437e-05	0.00339527	0.00264632	Tdgf1/Gdf3/Cobl/Trp53/Otx2/Lefty1/Ifitm1	7			GO:0002706	regulation of lymphocyte mediated immunity	195/23210	0.000127484	0.0144283	0.0105648	Gata3/Igf2/Cadm1/H2-K1/Ndfip1/Cd40	6
	GO:0018208	peptidyl-proline modification	34/23210	1.30898e-05	0.00136396	0.00108576	P4hb/P4ha2/P4ha1/Ppib	4			GO:0090092	regulation of transmembrane receptor protein serine/threonine kinase signaling pathway	233/23210	3.21639e-05	0.00340776	0.00265606	Tdgf1/Gdf3/Nanog/Pou5f1/Lefty2/Trp53/Lefty1	7			GO:0042176	regulation of protein catabolic process	378/23210	0.000130037	0.0144283	0.0105648	Sorl1/Nupr1/Cdh1/Clu/Psme2/Gpx1/Ndfip1/Ezr	8
	GO:0060441	epithelial tube branching involved in lung morphogenesis	35/23210	1.47306e-05	0.00146183	0.00116368	Pdgfra/Lama1/Ctsz/Ctsh	4			GO:0061053	somite development	96/23210	3.43726e-05	0.00346836	0.00270329	Gdf3/Cobl/Trp53/Otx2/Ifitm1	5			GO:0090132	epithelium migration	282/23210	0.000131753	0.0144283	0.0105648	Anxa3/Gata3/Igf2/Fgfr1/Gpx1/Hdac6/Cd40	7
	GO:0019471	4-hydroxyproline metabolic process	12/23210	1.61046e-05	0.00152554	0.00121439	P4hb/P4ha2/P4ha1	3			GO:0009948	anterior/posterior axis specification	53/23210	5.12381e-05	0.00493516	0.00384654	Tdgf1/Gdf3/Otx2/Lefty1	4			GO:0090130	tissue migration	284/23210	0.000137627	0.0144283	0.0105648	Anxa3/Gata3/Igf2/Fgfr1/Gpx1/Hdac6/Cd40	7
	GO:1901605	alpha-amino acid metabolic process	193/23210	1.92465e-05	0.0017439	0.00138822	P4hb/P4ha2/Plod2/Gcsh/Pcbd1/P4ha1/Glul	7			GO:0048145	regulation of fibroblast proliferation	107/23210	5.78374e-05	0.00532858	0.00415317	Tdgf1/Pla2g1b/Fn1/Trp53/Mif	5			GO:0043542	endothelial cell migration	198/23210	0.00013856	0.0144283	0.0105648	Anxa3/Gata3/Igf2/Fgfr1/Gpx1/Cd40	6
	GO:0050808	synapse organization	451/23210	2.31501e-05	0.00197278	0.00157041	Srgn/Col4a1/Flrt3/Sparc/Nrg1/Lgmn/Myo6/F2r/Dkk1/Vps35	10			GO:0048144	fibroblast proliferation	109/23210	6.31798e-05	0.00557825	0.00434777	Tdgf1/Pla2g1b/Fn1/Trp53/Mif	5			GO:0010721	negative regulation of cell development	387/23210	0.000152761	0.0145365	0.010644	Id2/Sorl1/Lgals1/Bex1/Dynlt1b/Cers2/H2-K1/Itm2c	8
	GO:0031647	regulation of protein stability	275/23210	2.36658e-05	0.00197278	0.00157041	Sox17/Ifi30/Lamp1/Ctsh/Calr/Ctsa/Ppib/Vps35	8			GO:0090101	negative regulation of transmembrane receptor protein serine/threonine kinase signaling pathway	113/23210	7.50013e-05	0.00624851	0.00487018	Tdgf1/Gdf3/Nanog/Trp53/Lefty1	5			GO:0098742	cell-cell adhesion via plasma-membrane adhesion molecules	202/23210	0.000154499	0.0145365	0.010644	Cldn3/Lgals1/Anxa3/Cadm1/Epcam/Cdh1	6
	GO:0010631	epithelial cell migration	280/23210	2.69131e-05	0.00210988	0.00167955	Sparc/Amot/Ctsh/Calr/Dpp4/Lgmn/Cd63/Glul	8			GO:0007389	pattern specification process	468/23210	7.78315e-05	0.00624851	0.00487018	Tdgf1/Gdf3/Nanog/Pou5f1/Cobl/Trp53/Otx2/Lefty1/Ifitm1	9			GO:0031032	actomyosin structure organization	204/23210	0.000162995	0.0145365	0.010644	F11r/Krt19/Tpm1/Cnn2/Cd47/Actg1	6
	GO:0090132	epithelium migration	282/23210	2.83126e-05	0.00210988	0.00167955	Sparc/Amot/Ctsh/Calr/Dpp4/Lgmn/Cd63/Glul	8			GO:0046597	negative regulation of viral entry into host cell	22/23210	7.96176e-05	0.00624851	0.00487018	Ifitm3/Ifitm2/Ifitm1	3			GO:0051101	regulation of DNA binding	129/23210	0.000163877	0.0145365	0.010644	Id2/Gata3/Myc/Hand1/Sri	5
	GO:0043112	receptor metabolic process	205/23210	2.83477e-05	0.00210988	0.00167955	Dab2/Lrpap1/Nrg1/Lgmn/Myo6/Cd63/Dkk1	7			GO:0090287	regulation of cellular response to growth factor stimulus	271/23210	8.3431e-05	0.00631394	0.00492118	Tdgf1/Fgf4/Gdf3/Nanog/Trp53/Grb10/Nedd4	7			GO:0022407	regulation of cell-cell adhesion	395/23210	0.000175622	0.0147555	0.0108044	Lgals1/Gata3/Igf2/Epcam/Cdh1/Pdpn/Cd47/Ndfip1	8
	GO:0090130	tissue migration	284/23210	2.97726e-05	0.00213952	0.00170315	Sparc/Amot/Ctsh/Calr/Dpp4/Lgmn/Cd63/Glul	8			GO:0003002	regionalization	373/23210	9.38764e-05	0.00685945	0.00534636	Tdgf1/Gdf3/Pou5f1/Cobl/Trp53/Otx2/Lefty1/Ifitm1	8			GO:0051090	regulation of DNA-binding transcription factor activity	396/23210	0.000178668	0.0147555	0.0108044	Id2/Anxa3/Nupr1/Lrrfip1/Clu/Hand1/Cd40/Sri	8
	GO:0042953	lipoprotein transport	15/23210	3.29987e-05	0.00221836	0.00176591	Cubn/Lrp2/Mttp	3			GO:0035455	response to interferon-alpha	24/23210	0.000104061	0.00735018	0.00572884	Ifitm3/Ifitm2/Ifitm1	3			GO:0055123	digestive system development	134/23210	0.00019572	0.0155467	0.0113837	Id2/Cdx2/Igf2/Wls/Cdh1	5
	GO:0044872	lipoprotein localization	15/23210	3.29987e-05	0.00221836	0.00176591	Cubn/Lrp2/Mttp	3			GO:0097193	intrinsic apoptotic signaling pathway	292/23210	0.000132604	0.00906415	0.00706473	Msh6/Trp53/Mif/Sod1/Usp28/Pdk1/Rrn3	7			GO:0010639	negative regulation of organelle organization	403/23210	0.000201231	0.0155467	0.0113837	Nupr1/Tpm1/Tmsb4x/Mid1/Arpc2/Acaa2/Gpx1/Hdac6	8
	GO:0060562	epithelial tube morphogenesis	380/23210	3.6385e-05	0.00236957	0.00188627	Pdgfra/Col4a1/Sox17/Lama1/Gata4/Lrp2/Ctsz/Ctsh/Hnf1b	9			GO:0048146	positive regulation of fibroblast proliferation	69/23210	0.000144365	0.00955968	0.00745095	Tdgf1/Pla2g1b/Fn1/Mif	4			GO:1901880	negative regulation of protein depolymerization	74/23210	0.000215149	0.0161025	0.0117907	Tpm1/Mid1/Arpc2/Hdac6	4
	GO:0051604	protein maturation	300/23210	4.38897e-05	0.0027717	0.00220639	Srgn/Serpinh1/Ctsl/Ctsz/Ctsh/Lgmn/Gcsh/Vps35	8			GO:0046434	organophosphate catabolic process	210/23210	0.000158955	0.0102069	0.00795538	Pla2g1b/Enpp3/Pkm/Trp53/Eno1b/Mif	6			GO:0045785	positive regulation of cell adhesion	411/23210	0.000229835	0.0166805	0.0122139	Lgals1/Gata3/Igf2/Tpm1/Cdh1/Arpc2/Pdpn/Cd47	8
	GO:0010632	regulation of epithelial cell migration	225/23210	5.12274e-05	0.00313994	0.00249952	Sparc/Amot/Ctsh/Calr/Lgmn/Cd63/Glul	7			GO:0034341	response to interferon-gamma	137/23210	0.000185734	0.0115756	0.0090222	Tdgf1/Ifitm3/Ifitm2/Trp53/Ifitm1	5			GO:2001233	regulation of apoptotic signaling pathway	414/23210	0.000241388	0.0169805	0.0124336	Nupr1/Myc/Fgfr1/Mal/Clu/Acaa2/Gpx1/Itm2c	8
	GO:0030510	regulation of BMP signaling pathway	97/23210	6.02441e-05	0.00351074	0.00279469	Gata4/Gata6/Lrp2/Htra1/Dkk1	5			GO:1902253	regulation of intrinsic apoptotic signaling pathway by p53 class mediator	30/23210	0.000205295	0.0117182	0.00913333	Trp53/Mif/Rrn3	3			GO:0061180	mammary gland epithelium development	77/23210	0.00025076	0.0169805	0.0124336	Id2/Gata3/Gpx1/Tfap2c	4
	GO:0001667	ameboidal-type cell migration	406/23210	6.06463e-05	0.00351074	0.00279469	Sox17/Sparc/Amot/Ctsh/Calr/Dpp4/Lgmn/Cd63/Glul	9			GO:0016052	carbohydrate catabolic process	142/23210	0.000219462	0.0117182	0.00913333	Pkm/Trp53/Eno1b/Mif/Manba	5			GO:0031333	negative regulation of protein complex assembly	143/23210	0.00026469	0.0169805	0.0124336	Sorl1/Tpm1/Tmsb4x/Arpc2/Clu	5
	GO:0034446	substrate adhesion-dependent cell spreading	101/23210	7.30554e-05	0.0041148	0.00327554	Dab2/Lamb1/Calr/Lamc1/Hspg2	5			GO:0072332	intrinsic apoptotic signaling pathway by p53 class mediator	77/23210	0.000220775	0.0117182	0.00913333	Trp53/Mif/Usp28/Rrn3	4			GO:0072073	kidney epithelium development	143/23210	0.00026469	0.0169805	0.0124336	Gata3/Epcam/Myc/Fgfr1/Prom1	5
	GO:0048546	digestive tract morphogenesis	53/23210	7.76763e-05	0.00424128	0.00337623	Pdgfra/Sox17/Gata4/Hnf1b	4			GO:0009150	purine ribonucleotide metabolic process	423/23210	0.000221904	0.0117182	0.00913333	Chchd10/Enpp3/Pipox/Pkm/Trp53/Eno1b/Mif/Pdk1	8			GO:0009896	positive regulation of catabolic process	422/23210	0.000274544	0.0169805	0.0124336	Sct/Sorl1/Nupr1/Myc/Clu/Ndfip1/Hdac6/Ezr	8
	GO:0007035	vacuolar acidification	20/23210	8.14065e-05	0.00424128	0.00337623	Atp6v0c/Atp6v0a1/Atp6v0d1	3			GO:0009225	nucleotide-sugar metabolic process	31/23210	0.000226661	0.0117182	0.00913333	Cmah/Gfpt2/Pmm1	3			GO:0010632	regulation of epithelial cell migration	225/23210	0.000276509	0.0169805	0.0124336	Anxa3/Gata3/Igf2/Fgfr1/Hdac6/Cd40	6
	GO:0048557	embryonic digestive tract morphogenesis	20/23210	8.14065e-05	0.00424128	0.00337623	Pdgfra/Gata4/Hnf1b	3			GO:0060795	cell fate commitment involved in formation of primary germ layer	31/23210	0.000226661	0.0117182	0.00913333	Nanog/Pou5f1/Sox2	3			GO:0002082	regulation of oxidative phosphorylation	33/23210	0.000301672	0.0176221	0.0129034	Nupr1/Myc/Cox7a2l	3
	GO:0030199	collagen fibril organization	54/23210	8.36171e-05	0.0042502	0.00338333	Serpinh1/Colgalt1/Plod2/P4ha1	4			GO:0090288	negative regulation of cellular response to growth factor stimulus	143/23210	0.000226733	0.0117182	0.00913333	Tdgf1/Gdf3/Nanog/Trp53/Nedd4	5			GO:0034314	Arp2/3 complex-mediated actin nucleation	33/23210	0.000301672	0.0176221	0.0129034	Arpc2/Arpc1b/Arpc5	3
	GO:0045807	positive regulation of endocytosis	175/23210	0.000105799	0.00524963	0.00417891	Dab2/Lrp2/Calr/Pros1/Cd63/Gas6	6			GO:0010453	regulation of cell fate commitment	32/23210	0.000249417	0.0125837	0.0098079	Gdf3/Nanog/Pou5f1	3			GO:0003206	cardiac chamber morphogenesis	148/23210	0.000310223	0.0176901	0.0129532	Id2/Gata3/Tpm1/Dhrs3/Hand1	5
	GO:0023019	signal transduction involved in regulation of gene expression	23/23210	0.000125296	0.00581501	0.00462898	Pdgfra/Sox17/Gata4	3			GO:0009259	ribonucleotide metabolic process	433/23210	0.000259748	0.0128001	0.00997661	Chchd10/Enpp3/Pipox/Pkm/Trp53/Eno1b/Mif/Pdk1	8			GO:0043242	negative regulation of protein complex disassembly	83/23210	0.000334401	0.0183068	0.0134047	Tpm1/Mid1/Arpc2/Hdac6	4
	GO:0045056	transcytosis	23/23210	0.000125296	0.00581501	0.00462898	Lrp2/Lrpap1/Vps35	3			GO:1901292	nucleoside phosphate catabolic process	148/23210	0.000265876	0.0128044	0.0099799	Enpp3/Pkm/Trp53/Eno1b/Mif	5			GO:0051222	positive regulation of protein transport	435/23210	0.000336324	0.0183068	0.0134047	Sorl1/Gata3/Cadm1/Wls/Cdh1/Arpc2/Ezr/Sri	8
	GO:0048738	cardiac muscle tissue development	260/23210	0.000126486	0.00581501	0.00462898	Pdgfra/Gata4/Gata6/Lrp2/Nrg1/Dkk1/Hspg2	7			GO:0046596	regulation of viral entry into host cell	33/23210	0.0002736	0.0128835	0.0100416	Ifitm3/Ifitm2/Ifitm1	3			GO:0014910	regulation of smooth muscle cell migration	85/23210	0.000366245	0.0187673	0.0137419	Sorl1/Tmsb4x/Arpc2/Myc	4
	GO:0006520	cellular amino acid metabolic process	261/23210	0.000129524	0.00581501	0.00462898	P4hb/P4ha2/Plod2/Gcsh/Pcbd1/P4ha1/Glul	7			GO:0006732	coenzyme metabolic process	331/23210	0.000285241	0.0131397	0.0102413	Pipox/Ldhb/Pkm/Trp53/Eno1b/Mif/Pdk1	7			GO:0051494	negative regulation of cytoskeleton organization	155/23210	0.000383658	0.0187673	0.0137419	Tpm1/Tmsb4x/Mid1/Arpc2/Hdac6	5
	GO:0035051	cardiocyte differentiation	182/23210	0.000131145	0.00581501	0.00462898	Pdgfra/Sox17/Gata4/Gata6/Nrg1/Dkk1	6			GO:0006163	purine nucleotide metabolic process	447/23210	0.000321478	0.0144939	0.0112967	Chchd10/Enpp3/Pipox/Pkm/Trp53/Eno1b/Mif/Pdk1	8			GO:1901879	regulation of protein depolymerization	87/23210	0.000400202	0.0187673	0.0137419	Tpm1/Mid1/Arpc2/Hdac6	4
	GO:0048754	branching morphogenesis of an epithelial tube	184/23210	0.000139206	0.00604387	0.00481116	Pdgfra/Col4a1/Lama1/Ctsz/Ctsh/Hnf1b	6			GO:0019693	ribose phosphate metabolic process	450/23210	0.000336152	0.0147536	0.0114992	Chchd10/Enpp3/Pipox/Pkm/Trp53/Eno1b/Mif/Pdk1	8			GO:0010594	regulation of endothelial cell migration	157/23210	0.000406868	0.0187673	0.0137419	Anxa3/Gata3/Igf2/Fgfr1/Cd40	5
	GO:0090287	regulation of cellular response to growth factor stimulus	271/23210	0.000163289	0.00694478	0.00552832	Dab2/Gata4/Gata6/Lrp2/Htra1/Cd63/Dkk1	7			GO:0043254	regulation of protein complex assembly	451/23210	0.000341164	0.0147536	0.0114992	Nphs1/Hsp90aa1/Trp53/Stmn2/Lefty1/Tcl1/Rrn3/Stmn1	8			GO:0022409	positive regulation of cell-cell adhesion	242/23210	0.00040763	0.0187673	0.0137419	Lgals1/Gata3/Igf2/Cdh1/Pdpn/Cd47	6
	GO:0048565	digestive tract development	121/23210	0.000171438	0.00714555	0.00568815	Pdgfra/Sox17/Gata4/Gata6/Hnf1b	5			GO:0060969	negative regulation of gene silencing	36/23210	0.000355083	0.0148334	0.0115614	Pou5f1/Trp53/Tet1	3			GO:0043583	ear development	242/23210	0.00040763	0.0187673	0.0137419	Psap/Gata3/Cdh1/Myc/Fgfr1/H2-K1	6
	GO:0061298	retina vasculature development in camera-type eye	27/23210	0.000204393	0.0081498	0.00648757	Pdgfra/Col4a1/Lama1	3			GO:0046496	nicotinamide nucleotide metabolic process	158/23210	0.000359365	0.0148334	0.0115614	Ldhb/Pkm/Trp53/Eno1b/Mif	5			GO:0014706	striated muscle tissue development	449/23210	0.000415113	0.0187673	0.0137419	Id2/Nupr1/Tpm1/Myc/Fgfr1/Hand1/Gpx1/Hdac6	8
	GO:0031623	receptor internalization	126/23210	0.000207113	0.0081498	0.00648757	Dab2/Lrpap1/Myo6/Cd63/Dkk1	5			GO:0051054	positive regulation of DNA metabolic process	245/23210	0.000364011	0.0148334	0.0115614	Wiz/Hsp90aa1/Rif1/Usp9x/Ddx39b/Cacybp	6			GO:0048608	reproductive structure development	449/23210	0.000415113	0.0187673	0.0137419	Cdx2/Psap/Krt19/Gata3/Igf2/Nupr1/Cdh1/Hand1	8
	GO:0043542	endothelial cell migration	198/23210	0.000207265	0.0081498	0.00648757	Sparc/Amot/Calr/Dpp4/Lgmn/Glul	6			GO:0046034	ATP metabolic process	247/23210	0.000380077	0.0149208	0.0116295	Chchd10/Enpp3/Pkm/Trp53/Eno1b/Mif	6			GO:0043254	regulation of protein complex assembly	451/23210	0.000427504	0.0187673	0.0137419	Sorl1/Tpm1/Tmsb4x/Arpc2/Arpc1b/Clu/Hdac6/Arpc5	8
	GO:0045165	cell fate commitment	284/23210	0.000217503	0.00839401	0.00668197	Sox17/Gata4/Gata6/Nrg1/Hnf1b/Dkk1/Epop	7			GO:0019362	pyridine nucleotide metabolic process	160/23210	0.000380714	0.0149208	0.0116295	Ldhb/Pkm/Trp53/Eno1b/Mif	5			GO:0030833	regulation of actin filament polymerization	159/23210	0.000431123	0.0187673	0.0137419	Tpm1/Tmsb4x/Arpc2/Arpc1b/Arpc5	5
	GO:0002090	regulation of receptor internalization	70/23210	0.000230105	0.00871887	0.00694057	Dab2/Lrpap1/Cd63/Dkk1	4			GO:0045666	positive regulation of neuron differentiation	461/23210	0.000394721	0.0149208	0.0116295	Cobl/Fn1/Sox2/Mif/Stmn2/Socs2/Rrn3/Etv5	8			GO:0061458	reproductive system development	453/23210	0.000440194	0.0187673	0.0137419	Cdx2/Psap/Krt19/Gata3/Igf2/Nupr1/Cdh1/Hand1	8
	GO:0006914	autophagy	386/23210	0.000249622	0.00912655	0.0072651	Gata4/Retreg1/Vamp8/Eva1a/Dram1/Ctsa/Atp6v0a1/Tmem150a	8			GO:0006096	glycolytic process	90/23210	0.000401363	0.0149208	0.0116295	Pkm/Trp53/Eno1b/Mif	4			GO:0032956	regulation of actin cytoskeleton organization	344/23210	0.000440438	0.0187673	0.0137419	F11r/Tpm1/Tmsb4x/Arpc2/Arpc1b/Cd47/Arpc5	7
	GO:0061919	process utilizing autophagic mechanism	386/23210	0.000249622	0.00912655	0.0072651	Gata4/Retreg1/Vamp8/Eva1a/Dram1/Ctsa/Atp6v0a1/Tmem150a	8			GO:0060395	SMAD protein signal transduction	90/23210	0.000401363	0.0149208	0.0116295	Gdf3/Pou5f1/Lefty2/Lefty1	4			GO:1904951	positive regulation of establishment of protein localization	454/23210	0.000446653	0.0187673	0.0137419	Sorl1/Gata3/Cadm1/Wls/Cdh1/Arpc2/Ezr/Sri	8
	GO:0030111	regulation of Wnt signaling pathway	292/23210	0.000257522	0.00925303	0.00736578	Dab2/Sox7/Sox17/Hnf1b/Atp6v0c/Dkk1/Vps35	7			GO:0051188	cofactor biosynthetic process	251/23210	0.000413872	0.015034	0.0117177	Pkm/Trp53/Eno1b/Mif/Sod1/Pdk1	6			GO:0001655	urogenital system development	346/23210	0.000455925	0.0188266	0.0137853	Id2/Psap/Gata3/Epcam/Myc/Fgfr1/Prom1	7
	GO:0055123	digestive system development	134/23210	0.000275634	0.00973594	0.0077502	Pdgfra/Sox17/Gata4/Gata6/Hnf1b	5			GO:0006757	ATP generation from ADP	91/23210	0.000418596	0.015034	0.0117177	Pkm/Trp53/Eno1b/Mif	4			GO:0002703	regulation of leukocyte mediated immunity	250/23210	0.00048409	0.0196508	0.0143888	Gata3/Igf2/Cadm1/H2-K1/Ndfip1/Cd40	6
	GO:0030193	regulation of blood coagulation	77/23210	0.000331965	0.0115302	0.00917853	Pdgfra/Tfpi/Pros1/F2r	4			GO:0072524	pyridine-containing compound metabolic process	165/23210	0.000438281	0.015405	0.0120069	Ldhb/Pkm/Trp53/Eno1b/Mif	5			GO:0110053	regulation of actin filament organization	255/23210	0.000537275	0.0214462	0.0157035	Tpm1/Tmsb4x/Arpc2/Arpc1b/Cd47/Arpc5	6
	GO:0051180	vitamin transport	32/23210	0.000341276	0.0115371	0.00918402	Cubn/Amn/Lrp2	3			GO:0060337	type I interferon signaling pathway	39/23210	0.000450738	0.015405	0.0120069	Ifitm3/Ifitm2/Ifitm1	3			GO:0032459	regulation of protein oligomerization	41/23210	0.000576055	0.0218764	0.0160185	Sorl1/Clu/Hdac6	3
	GO:0045765	regulation of angiogenesis	307/23210	0.000348471	0.0115371	0.00918402	Col4a2/Gata4/Gata6/Sparc/Amot/Ctsh/Glul	7			GO:0071357	cellular response to type I interferon	39/23210	0.000450738	0.015405	0.0120069	Ifitm3/Ifitm2/Ifitm1	3			GO:0060537	muscle tissue development	472/23210	0.000576753	0.0218764	0.0160185	Id2/Nupr1/Tpm1/Myc/Fgfr1/Hand1/Gpx1/Hdac6	8
	GO:1900046	regulation of hemostasis	78/23210	0.000348771	0.0115371	0.00918402	Pdgfra/Tfpi/Pros1/F2r	4			GO:0042866	pyruvate biosynthetic process	94/23210	0.000473463	0.0156851	0.0122252	Pkm/Trp53/Eno1b/Mif	4			GO:0001818	negative regulation of cytokine production	259/23210	0.00058301	0.0218764	0.0160185	Errfi1/Rnf128/Gata3/Fgfr1/Ndfip1/Ezr	6
	GO:0010634	positive regulation of epithelial cell migration	143/23210	0.000371939	0.0116407	0.00926646	Sparc/Amot/Ctsh/Calr/Lgmn	5			GO:0030509	BMP signaling pathway	168/23210	0.000475835	0.0156851	0.0122252	Tdgf1/Gdf3/Nanog/Pou5f1/Usp9x	5			GO:0001890	placenta development	170/23210	0.000584589	0.0218764	0.0160185	Cdx2/Krt19/Igf2/Cdh1/Hand1	5
	GO:0055007	cardiac muscle cell differentiation	143/23210	0.000371939	0.0116407	0.00926646	Pdgfra/Gata4/Gata6/Nrg1/Dkk1	5			GO:0046394	carboxylic acid biosynthetic process	362/23210	0.000487879	0.0156851	0.0122252	Pla2g1b/Ldhb/Pkm/Trp53/Eno1b/Mif/Cth	7			GO:0045665	negative regulation of neuron differentiation	260/23210	0.000594903	0.0219199	0.0160503	Id2/Lgals1/Bex1/Cers2/H2-K1/Itm2c	6
	GO:0061138	morphogenesis of a branching epithelium	221/23210	0.000373491	0.0116407	0.00926646	Pdgfra/Col4a1/Lama1/Ctsz/Ctsh/Hnf1b	6			GO:0001704	formation of primary germ layer	95/23210	0.000492838	0.0156851	0.0122252	Nanog/Pou5f1/Fn1/Sox2	4			GO:0046031	ADP metabolic process	98/23210	0.000628295	0.0226194	0.0165625	Ak2/Nupr1/Myc/Ak1	4
	GO:0048566	embryonic digestive tract development	33/23210	0.000374245	0.0116407	0.00926646	Pdgfra/Gata4/Hnf1b	3			GO:0016053	organic acid biosynthetic process	363/23210	0.000495943	0.0156851	0.0122252	Pla2g1b/Ldhb/Pkm/Trp53/Eno1b/Mif/Cth	7			GO:0051100	negative regulation of binding	173/23210	0.000632777	0.0226194	0.0165625	Id2/Sorl1/Myc/Hand1/Sri	5
	GO:0050818	regulation of coagulation	81/23210	0.000402844	0.012346	0.00982791	Pdgfra/Tfpi/Pros1/F2r	4			GO:0001101	response to acid chemical	364/23210	0.000504113	0.0157091	0.0122439	Nanog/Pou5f1/Phc1/Eno1/Sox2/Halr1/Lefty1	7			GO:0030041	actin filament polymerization	174/23210	0.000649482	0.0228752	0.0167498	Tpm1/Tmsb4x/Arpc2/Arpc1b/Arpc5	5
	GO:0048562	embryonic organ morphogenesis	318/23210	0.000430277	0.0129956	0.010345	Pdgfra/Sox17/Myo7a/Gata4/Hnf1b/Myo6/Hspg2	7			GO:0034404	nucleobase-containing small molecule biosynthetic process	172/23210	0.00052962	0.0162647	0.0126769	Enpp3/Pkm/Trp53/Eno1b/Mif	5			GO:0008064	regulation of actin polymerization or depolymerization	176/23210	0.000683884	0.0234387	0.0171624	Tpm1/Tmsb4x/Arpc2/Arpc1b/Arpc5	5
	GO:0048863	stem cell differentiation	228/23210	0.000440643	0.0130294	0.0103719	Pdgfra/Sox17/Gata4/Gata6/Hnf1b/Epop	6			GO:0072330	monocarboxylic acid biosynthetic process	264/23210	0.000540193	0.0163524	0.0127453	Pla2g1b/Ldhb/Pkm/Trp53/Eno1b/Mif	6			GO:1902947	regulation of tau-protein kinase activity	10/23210	0.000685055	0.0234387	0.0171624	Sorl1/Clu	2
	GO:0051452	intracellular pH reduction	35/23210	0.000446176	0.0130294	0.0103719	Atp6v0c/Atp6v0a1/Atp6v0d1	3			GO:0046031	ADP metabolic process	98/23210	0.000554349	0.0164154	0.0127944	Pkm/Trp53/Eno1b/Mif	4			GO:0030832	regulation of actin filament length	179/23210	0.000738022	0.0240495	0.0176097	Tpm1/Tmsb4x/Arpc2/Arpc1b/Arpc5	5
	GO:0003151	outflow tract morphogenesis	84/23210	0.000462656	0.0130294	0.0103719	Sox17/Gata4/Gata6/Lrp2	4			GO:0072521	purine-containing compound metabolic process	490/23210	0.000589937	0.0164154	0.0127944	Chchd10/Enpp3/Pipox/Pkm/Trp53/Eno1b/Mif/Pdk1	8			GO:0009135	purine nucleoside diphosphate metabolic process	103/23210	0.000757518	0.0240495	0.0176097	Ak2/Nupr1/Myc/Ak1	4
	GO:0045844	positive regulation of striated muscle tissue development	84/23210	0.000462656	0.0130294	0.0103719	Sox17/Gata4/Gata6/Nrg1	4			GO:0042771	intrinsic apoptotic signaling pathway in response to DNA damage by p53 class mediator	43/23210	0.000601961	0.0164154	0.0127944	Trp53/Mif/Usp28	3			GO:0009179	purine ribonucleoside diphosphate metabolic process	103/23210	0.000757518	0.0240495	0.0176097	Ak2/Nupr1/Myc/Ak1	4
	GO:0048636	positive regulation of muscle organ development	84/23210	0.000462656	0.0130294	0.0103719	Sox17/Gata4/Gata6/Nrg1	4			GO:0006733	oxidoreduction coenzyme metabolic process	177/23210	0.000603136	0.0164154	0.0127944	Ldhb/Pkm/Trp53/Eno1b/Mif	5			GO:0090184	positive regulation of kidney development	45/23210	0.000758084	0.0240495	0.0176097	Gata3/Myc/Prom1	3
	GO:1901863	positive regulation of muscle tissue development	85/23210	0.000483927	0.0130958	0.0104248	Sox17/Gata4/Gata6/Nrg1	4			GO:0000077	DNA damage checkpoint	101/23210	0.00062113	0.0164154	0.0127944	Ccnd1/Trp53/Usp28/Ddx39b	4			GO:0048568	embryonic organ development	493/23210	0.000765706	0.0240495	0.0176097	Id2/Cdx2/Krt19/Gata3/Igf2/Myc/Fgfr1/Hand1	8
	GO:0051181	cofactor transport	36/23210	0.000485236	0.0130958	0.0104248	Cubn/Amn/Lrp2	3			GO:0009167	purine ribonucleoside monophosphate metabolic process	272/23210	0.000631681	0.0164154	0.0127944	Chchd10/Enpp3/Pkm/Trp53/Eno1b/Mif	6			GO:0001657	ureteric bud development	104/23210	0.000785451	0.0240495	0.0176097	Gata3/Epcam/Myc/Fgfr1	4
	GO:1905209	positive regulation of cardiocyte differentiation	36/23210	0.000485236	0.0130958	0.0104248	Gata4/Gata6/Nrg1	3			GO:0009205	purine ribonucleoside triphosphate metabolic process	272/23210	0.000631681	0.0164154	0.0127944	Chchd10/Enpp3/Pkm/Trp53/Eno1b/Mif	6			GO:0072163	mesonephric epithelium development	104/23210	0.000785451	0.0240495	0.0176097	Gata3/Epcam/Myc/Fgfr1	4
	GO:0090092	regulation of transmembrane receptor protein serine/threonine kinase signaling pathway	233/23210	0.00049412	0.0130958	0.0104248	Dab2/Gata4/Gata6/Lrp2/Htra1/Dkk1	6			GO:0071772	response to BMP	179/23210	0.000634591	0.0164154	0.0127944	Tdgf1/Gdf3/Nanog/Pou5f1/Usp9x	5			GO:0072164	mesonephric tubule development	104/23210	0.000785451	0.0240495	0.0176097	Gata3/Epcam/Myc/Fgfr1	4
	GO:0016055	Wnt signaling pathway	428/23210	0.000496435	0.0130958	0.0104248	Dab2/Sox7/Sox17/Gata4/Hnf1b/Atp6v0c/Dkk1/Vps35	8			GO:0071773	cellular response to BMP stimulus	179/23210	0.000634591	0.0164154	0.0127944	Tdgf1/Gdf3/Nanog/Pou5f1/Usp9x	5			GO:0045010	actin nucleation	46/23210	0.000808657	0.0240495	0.0176097	Arpc2/Arpc1b/Arpc5	3
	GO:0198738	cell-cell signaling by wnt	430/23210	0.000511889	0.0133105	0.0105957	Dab2/Sox7/Sox17/Gata4/Hnf1b/Atp6v0c/Dkk1/Vps35	8			GO:0090009	primitive streak formation	10/23210	0.000641311	0.0164154	0.0127944	Gdf3/Otx2	2			GO:2001235	positive regulation of apoptotic signaling pathway	183/23210	0.000815115	0.0240495	0.0176097	Nupr1/Myc/Mal/Clu/Itm2c	5
	GO:0045862	positive regulation of proteolysis	328/23210	0.000517348	0.0133105	0.0105957	Dab2/Sox7/Ctsh/Rcn3/Ctsc/Lgmn/F2r	7			GO:0009126	purine nucleoside monophosphate metabolic process	273/23210	0.000643914	0.0164154	0.0127944	Chchd10/Enpp3/Pkm/Trp53/Eno1b/Mif	6			GO:0006002	fructose 6-phosphate metabolic process	11/23210	0.00083513	0.0240495	0.0176097	Taldo1/Fbp2	2
	GO:0007596	blood coagulation	156/23210	0.000553463	0.0140661	0.0111971	Pdgfra/Tfpi/Pros1/F2r/Gas6	5			GO:0034340	response to type I interferon	44/23210	0.000644223	0.0164154	0.0127944	Ifitm3/Ifitm2/Ifitm1	3			GO:0060693	regulation of branching involved in salivary gland morphogenesis	11/23210	0.00083513	0.0240495	0.0176097	Cdh1/Fgfr1	2
	GO:0016485	protein processing	239/23210	0.000564826	0.0141354	0.0112524	Srgn/Ctsl/Ctsz/Ctsh/Lgmn/Vps35	6			GO:0001708	cell fate specification	103/23210	0.000668702	0.0164154	0.0127944	Nanog/Pou5f1/Sox2/Otx2	4			GO:0072182	regulation of nephron tubule epithelial cell differentiation	11/23210	0.00083513	0.0240495	0.0176097	Gata3/Prom1	2
	GO:0010594	regulation of endothelial cell migration	157/23210	0.000569758	0.0141354	0.0112524	Sparc/Amot/Calr/Lgmn/Glul	5			GO:0006165	nucleoside diphosphate phosphorylation	103/23210	0.000668702	0.0164154	0.0127944	Pkm/Trp53/Eno1b/Mif	4			GO:0045446	endothelial cell differentiation	106/23210	0.000843489	0.0240495	0.0176097	F11r/Pdpn/Gpx1/Ezr	4
	GO:0001763	morphogenesis of a branching structure	240/23210	0.000577338	0.014155	0.0112679	Pdgfra/Col4a1/Lama1/Ctsz/Ctsh/Hnf1b	6			GO:0009135	purine nucleoside diphosphate metabolic process	103/23210	0.000668702	0.0164154	0.0127944	Pkm/Trp53/Eno1b/Mif	4			GO:0001823	mesonephros development	107/23210	0.000873614	0.0243291	0.0178144	Gata3/Epcam/Myc/Fgfr1	4
	GO:0007599	hemostasis	158/23210	0.000586412	0.0142103	0.0113119	Pdgfra/Tfpi/Pros1/F2r/Gas6	5			GO:0009179	purine ribonucleoside diphosphate metabolic process	103/23210	0.000668702	0.0164154	0.0127944	Pkm/Trp53/Eno1b/Mif	4			GO:0009185	ribonucleoside diphosphate metabolic process	107/23210	0.000873614	0.0243291	0.0178144	Ak2/Nupr1/Myc/Ak1	4
	GO:0010466	negative regulation of peptidase activity	242/23210	0.000603007	0.0142187	0.0113186	Serpinh1/Tfpi/Spink1/Cst3/Serpinb6c/Gas6	6			GO:0009161	ribonucleoside monophosphate metabolic process	276/23210	0.000681716	0.0164154	0.0127944	Chchd10/Enpp3/Pkm/Trp53/Eno1b/Mif	6			GO:0001822	kidney development	281/23210	0.000891245	0.0245348	0.0179651	Id2/Gata3/Epcam/Myc/Fgfr1/Prom1	6
	GO:0050817	coagulation	159/23210	0.000603428	0.0142187	0.0113186	Pdgfra/Tfpi/Pros1/F2r/Gas6	5			GO:0009199	ribonucleoside triphosphate metabolic process	276/23210	0.000681716	0.0164154	0.0127944	Chchd10/Enpp3/Pkm/Trp53/Eno1b/Mif	6			GO:0045165	cell fate commitment	284/23210	0.000941484	0.0256233	0.0187621	Id2/Gata3/Fgfr1/Pdpn/Hand1/Tfap2c	6
	GO:0052548	regulation of endopeptidase activity	337/23210	0.000607228	0.0142187	0.0113186	Sox7/Serpinh1/Lgmn/Spink1/F2r/Serpinb6c/Gas6	7			GO:0046939	nucleotide phosphorylation	105/23210	0.0007188	0.0171139	0.0133388	Pkm/Trp53/Eno1b/Mif	4			GO:1902946	protein localization to early endosome	12/23210	0.000999572	0.0265997	0.019477	Sorl1/Ezr	2
	GO:0031589	cell-substrate adhesion	339/23210	0.000628793	0.01456	0.0115904	Dab2/Lamb1/Calr/Lamc1/Cd63/Hspg2/Gas6	7			GO:0019359	nicotinamide nucleotide biosynthetic process	106/23210	0.00074482	0.0174299	0.0135851	Pkm/Trp53/Eno1b/Mif	4			GO:1905668	positive regulation of protein localization to endosome	12/23210	0.000999572	0.0265997	0.019477	Sorl1/Ezr	2
	GO:1901342	regulation of vasculature development	341/23210	0.000650963	0.0147034	0.0117045	Col4a2/Gata4/Gata6/Sparc/Amot/Ctsh/Glul	7			GO:0009144	purine nucleoside triphosphate metabolic process	281/23210	0.000748523	0.0174299	0.0135851	Chchd10/Enpp3/Pkm/Trp53/Eno1b/Mif	6			GO:0032535	regulation of cellular component size	397/23210	0.00102265	0.0269097	0.019704	Sct/Tpm1/Tmsb4x/Arpc2/Arpc1b/Arpc5/Ezr	7
	GO:0006885	regulation of pH	92/23210	0.000652781	0.0147034	0.0117045	Atp6v0c/Atp6v0a1/Atp6v0d1/Car4	4			GO:0006275	regulation of DNA replication	107/23210	0.000771499	0.0175786	0.013701	Wiz/Msh6/Trp53/Cacybp	4			GO:0001892	embryonic placenta development	112/23210	0.00103571	0.0269097	0.019704	Cdx2/Krt19/Igf2/Hand1	4
	GO:0010952	positive regulation of peptidase activity	162/23210	0.000656705	0.0147034	0.0117045	Sox7/Ctsh/Rcn3/Lgmn/F2r	5			GO:0009185	ribonucleoside diphosphate metabolic process	107/23210	0.000771499	0.0175786	0.013701	Pkm/Trp53/Eno1b/Mif	4			GO:0007015	actin filament organization	400/23210	0.00106816	0.0269097	0.019704	Tpm1/Tmsb4x/Arpc2/Arpc1b/Cd47/Arpc5/Ezr	7
	GO:0045851	pH reduction	40/23210	0.000663204	0.0147034	0.0117045	Atp6v0c/Atp6v0a1/Atp6v0d1	3			GO:0033327	Leydig cell differentiation	11/23210	0.00078187	0.0176253	0.0137374	Ccnd1/Nr0b1	2			GO:0003205	cardiac chamber development	195/23210	0.00108266	0.0269097	0.019704	Id2/Gata3/Tpm1/Dhrs3/Hand1	5
	GO:0014706	striated muscle tissue development	449/23210	0.000679119	0.0148977	0.0118592	Pdgfra/Sox17/Gata4/Gata6/Lrp2/Nrg1/Dkk1/Hspg2	8			GO:0045165	cell fate commitment	284/23210	0.000790972	0.0176428	0.0137511	Gdf3/Nanog/Pou5f1/Trp53/Sox2/Otx2	6			GO:1902905	positive regulation of supramolecular fiber organization	195/23210	0.00108266	0.0269097	0.019704	Tpm1/Arpc2/Arpc1b/Cd47/Arpc5	5
	GO:0045861	negative regulation of proteolysis	349/23210	0.000745933	0.016193	0.0128903	Serpinh1/Tfpi/Ctsz/Spink1/Cst3/Serpinb6c/Gas6	7			GO:0009123	nucleoside monophosphate metabolic process	285/23210	0.000805528	0.0177804	0.0138583	Chchd10/Enpp3/Pkm/Trp53/Eno1b/Mif	6			GO:0043534	blood vessel endothelial cell migration	114/23210	0.00110609	0.0269097	0.019704	Igf2/Fgfr1/Gpx1/Cd40	4
	GO:0030509	BMP signaling pathway	168/23210	0.000773747	0.0166236	0.0132331	Gata4/Gata6/Lrp2/Htra1/Dkk1	5			GO:0042692	muscle cell differentiation	395/23210	0.000815769	0.0178096	0.0138811	Tdgf1/Nphs1/Mymx/Rbpms2/Ddx39b/Cacybp/Cth	7			GO:0043244	regulation of protein complex disassembly	115/23210	0.00114251	0.0269097	0.019704	Tpm1/Mid1/Arpc2/Hdac6	4
	GO:0050821	protein stabilization	169/23210	0.000794675	0.0167652	0.0133457	Sox17/Ifi30/Lamp1/Calr/Ppib	5			GO:0019363	pyridine nucleotide biosynthetic process	109/23210	0.000826872	0.0178096	0.0138811	Pkm/Trp53/Eno1b/Mif	4			GO:2000677	regulation of transcription regulatory region DNA binding	52/23210	0.00115727	0.0269097	0.019704	Gata3/Hand1/Sri	3
	GO:0010595	positive regulation of endothelial cell migration	97/23210	0.000796426	0.0167652	0.0133457	Sparc/Amot/Calr/Lgmn	4			GO:0010862	positive regulation of pathway-restricted SMAD protein phosphorylation	48/23210	0.000832069	0.0178096	0.0138811	Gdf3/Lefty2/Lefty1	3			GO:0001667	ameboidal-type cell migration	406/23210	0.00116397	0.0269097	0.019704	Anxa3/Gata3/Igf2/Fgfr1/Gpx1/Hdac6/Cd40	7
	GO:0055024	regulation of cardiac muscle tissue development	101/23210	0.000926387	0.0188154	0.0149778	Gata4/Gata6/Nrg1/Dkk1	4			GO:0090100	positive regulation of transmembrane receptor protein serine/threonine kinase signaling pathway	110/23210	0.000855584	0.0181298	0.0141306	Gdf3/Pou5f1/Lefty2/Lefty1	4			GO:0071285	cellular response to lithium ion	13/23210	0.00117827	0.0269097	0.019704	Id2/Cdh1	2
	GO:0060537	muscle tissue development	472/23210	0.000937915	0.0188154	0.0149778	Pdgfra/Sox17/Gata4/Gata6/Lrp2/Nrg1/Dkk1/Hspg2	8			GO:0031570	DNA integrity checkpoint	111/23210	0.000884993	0.0185673	0.0144716	Ccnd1/Trp53/Usp28/Ddx39b	4			GO:0072160	nephron tubule epithelial cell differentiation	13/23210	0.00117827	0.0269097	0.019704	Gata3/Prom1	2
	GO:0016202	regulation of striated muscle tissue development	176/23210	0.000953224	0.0188154	0.0149778	Sox17/Gata4/Gata6/Nrg1/Dkk1	5			GO:0009108	coenzyme biosynthetic process	194/23210	0.000911301	0.0188263	0.0146735	Pkm/Trp53/Eno1b/Mif/Pdk1	5			GO:1903651	positive regulation of cytoplasmic transport	13/23210	0.00117827	0.0269097	0.019704	Sorl1/Ezr	2
	GO:0038063	collagen-activated tyrosine kinase receptor signaling pathway	11/23210	0.000966051	0.0188154	0.0149778	Col4a2/Col4a1	2			GO:0008630	intrinsic apoptotic signaling pathway in response to DNA damage	112/23210	0.000915108	0.0188263	0.0146735	Msh6/Trp53/Mif/Usp28	4			GO:1903862	positive regulation of oxidative phosphorylation	13/23210	0.00117827	0.0269097	0.019704	Nupr1/Myc	2
	GO:0048617	embryonic foregut morphogenesis	11/23210	0.000966051	0.0188154	0.0149778	Sox17/Gata4	2			GO:0072525	pyridine-containing compound biosynthetic process	113/23210	0.000945937	0.0192735	0.015022	Pkm/Trp53/Eno1b/Mif	4			GO:1905666	regulation of protein localization to endosome	13/23210	0.00117827	0.0269097	0.019704	Sorl1/Ezr	2
	GO:0061299	retina vasculature morphogenesis in camera-type eye	11/23210	0.000966051	0.0188154	0.0149778	Col4a1/Lama1	2			GO:0009141	nucleoside triphosphate metabolic process	298/23210	0.00101426	0.0204687	0.0159536	Chchd10/Enpp3/Pkm/Trp53/Eno1b/Mif	6			GO:0051261	protein depolymerization	116/23210	0.00117976	0.0269097	0.019704	Tpm1/Mid1/Arpc2/Hdac6	4
	GO:0097709	connective tissue replacement	11/23210	0.000966051	0.0188154	0.0149778	Gata4/F2r	2			GO:0051701	interaction with host	117/23210	0.00107659	0.0215217	0.0167743	Ifitm3/Ifitm2/Ddx39b/Ifitm1	4			GO:0043392	negative regulation of DNA binding	53/23210	0.0012232	0.0273792	0.0200478	Id2/Hand1/Sri	3
	GO:1901678	iron coordination entity transport	11/23210	0.000966051	0.0188154	0.0149778	Cubn/Lrp2	2			GO:0032525	somite rostral/caudal axis specification	13/23210	0.00110331	0.0216474	0.0168723	Gdf3/Otx2	2			GO:0045777	positive regulation of blood pressure	53/23210	0.0012232	0.0273792	0.0200478	Id2/F11r/Tpm1	3
	GO:0071772	response to BMP	179/23210	0.00102793	0.0194746	0.0155025	Gata4/Gata6/Lrp2/Htra1/Dkk1	5			GO:0090308	regulation of methylation-dependent chromatin silencing	13/23210	0.00110331	0.0216474	0.0168723	Pou5f1/Tet1	2			GO:0008154	actin polymerization or depolymerization	201/23210	0.00123855	0.0274659	0.0201113	Tpm1/Tmsb4x/Arpc2/Arpc1b/Arpc5	5
	GO:0071773	cellular response to BMP stimulus	179/23210	0.00102793	0.0194746	0.0155025	Gata4/Gata6/Lrp2/Htra1/Dkk1	5			GO:0046718	viral entry into host cell	54/23210	0.00117364	0.0228161	0.0177832	Ifitm3/Ifitm2/Ifitm1	3			GO:0072001	renal system development	302/23210	0.00129037	0.0279766	0.0204852	Id2/Gata3/Epcam/Myc/Fgfr1/Prom1	6
	GO:1901861	regulation of muscle tissue development	179/23210	0.00102793	0.0194746	0.0155025	Sox17/Gata4/Gata6/Nrg1/Dkk1	5			GO:0009132	nucleoside diphosphate metabolic process	121/23210	0.00121943	0.0234906	0.0183089	Pkm/Trp53/Eno1b/Mif	4			GO:0014009	glial cell proliferation	54/23210	0.00129146	0.0279766	0.0204852	Myc/Cers2/Clu	3
	GO:0007416	synapse assembly	180/23210	0.00105377	0.0196076	0.0156085	Flrt3/Nrg1/Myo6/Dkk1/Vps35	5			GO:0035019	somatic stem cell population maintenance	55/23210	0.00123793	0.0236322	0.0184193	Nanog/Pou5f1/Sox2	3			GO:0003158	endothelium development	119/23210	0.00129662	0.0279766	0.0204852	F11r/Pdpn/Gpx1/Ezr	4
	GO:0048634	regulation of muscle organ development	180/23210	0.00105377	0.0196076	0.0156085	Sox17/Gata4/Gata6/Nrg1/Dkk1	5			GO:0035456	response to interferon-beta	56/23210	0.0013044	0.0244603	0.0190647	Ifitm3/Ifitm2/Ifitm1	3			GO:0046677	response to antibiotic	305/23210	0.00135702	0.028469	0.0208458	Psap/Jak1/Arpc2/Clu/Gpx1/Hdac6	6
	GO:0032091	negative regulation of protein binding	106/23210	0.00110899	0.0204525	0.016281	Dab2/Lrpap1/Ctsz/Dkk1	4			GO:0051196	regulation of coenzyme metabolic process	56/23210	0.0013044	0.0244603	0.0190647	Trp53/Mif/Pdk1	3			GO:0003334	keratinocyte development	14/23210	0.0013711	0.028469	0.0208458	Psap/Tfap2c	2
	GO:0031648	protein destabilization	48/23210	0.00113271	0.0205913	0.0163915	Sox17/Ctsh/Vps35	3			GO:0045071	negative regulation of viral genome replication	57/23210	0.00137307	0.0255222	0.0198924	Ifitm3/Ifitm2/Ifitm1	3			GO:0010226	response to lithium ion	14/23210	0.0013711	0.028469	0.0208458	Id2/Cdh1	2
	GO:0003306	Wnt signaling pathway involved in heart development	12/23210	0.00115604	0.0205913	0.0163915	Sox17/Dkk1	2			GO:0030260	entry into host cell	58/23210	0.00144397	0.0258805	0.0201716	Ifitm3/Ifitm2/Ifitm1	3			GO:0061469	regulation of type B pancreatic cell proliferation	14/23210	0.0013711	0.028469	0.0208458	Errfi1/Nupr1	2
	GO:0007440	foregut morphogenesis	12/23210	0.00115604	0.0205913	0.0163915	Sox17/Gata4	2			GO:0044409	entry into host	58/23210	0.00144397	0.0258805	0.0201716	Ifitm3/Ifitm2/Ifitm1	3			GO:0009132	nucleoside diphosphate metabolic process	121/23210	0.00137888	0.028469	0.0208458	Ak2/Nupr1/Myc/Ak1	4
	GO:0033632	regulation of cell-cell adhesion mediated by integrin	12/23210	0.00115604	0.0205913	0.0163915	Dpp4/Podxl	2			GO:0051806	entry into cell of other organism involved in symbiotic interaction	58/23210	0.00144397	0.0258805	0.0201716	Ifitm3/Ifitm2/Ifitm1	3			GO:0002697	regulation of immune effector process	420/23210	0.00141386	0.0288822	0.0211484	Gata3/Igf2/Cadm1/Cd47/H2-K1/Ndfip1/Cd40	7
	GO:0042176	regulation of protein catabolic process	378/23210	0.00118581	0.0209426	0.0166711	Dab2/Sox17/Nrg1/Ctsc/Cst3/Ctsa/Vps35	7			GO:0051828	entry into other organism involved in symbiotic interaction	58/23210	0.00144397	0.0258805	0.0201716	Ifitm3/Ifitm2/Ifitm1	3			GO:0030104	water homeostasis	56/23210	0.00143507	0.0288822	0.0211484	Sct/Cdh1/Cldn4	3
	GO:0030195	negative regulation of blood coagulation	49/23210	0.00120286	0.0210653	0.0167688	Pdgfra/Tfpi/Pros1	3			GO:0043467	regulation of generation of precursor metabolites and energy	127/23210	0.00145782	0.0258805	0.0201716	Chchd10/Trp53/Mif/Grb10	4			GO:0043536	positive regulation of blood vessel endothelial cell migration	56/23210	0.00143507	0.0288822	0.0211484	Igf2/Fgfr1/Cd40	3
	GO:0032963	collagen metabolic process	109/23210	0.00122992	0.021183	0.0168625	Serpinh1/Rcn3/F2r/Plod2	4			GO:0031115	negative regulation of microtubule polymerization	15/23210	0.00147784	0.0258805	0.0201716	Stmn2/Stmn1	2			GO:0007517	muscle organ development	424/23210	0.00149245	0.0292963	0.0214516	Nupr1/Tpm1/Myc/Fgfr1/Hand1/Gpx1/Hdac6	7
	GO:0048259	regulation of receptor-mediated endocytosis	109/23210	0.00122992	0.021183	0.0168625	Dab2/Lrpap1/Cd63/Dkk1	4			GO:0060965	negative regulation of gene silencing by miRNA	15/23210	0.00147784	0.0258805	0.0201716	Pou5f1/Trp53	2			GO:0045732	positive regulation of protein catabolic process	210/23210	0.00150274	0.0292963	0.0214516	Sorl1/Nupr1/Clu/Ndfip1/Ezr	5
	GO:0060070	canonical Wnt signaling pathway	279/23210	0.00125884	0.0213286	0.0169784	Dab2/Sox7/Sox17/Gata4/Dkk1/Vps35	6			GO:0006749	glutathione metabolic process	59/23210	0.00151714	0.0263509	0.0205383	Gsta4/Sod1/Cth	3			GO:0001825	blastocyst formation	57/23210	0.00151047	0.0292963	0.0214516	Cdx2/Cdh1/Tfap2c	3
	GO:0072659	protein localization to plasma membrane	279/23210	0.00125884	0.0213286	0.0169784	Dab2/Amn/Vamp8/Gas6/Vps35/Tmem150a	6			GO:0071156	regulation of cell cycle arrest	60/23210	0.00159258	0.0274365	0.0213844	Ccnd1/Trp53/Mif	3			GO:0048839	inner ear development	211/23210	0.00153447	0.0292963	0.0214516	Psap/Gata3/Cdh1/Fgfr1/H2-K1	5
	GO:1900047	negative regulation of hemostasis	50/23210	0.0012757	0.0214401	0.0170671	Pdgfra/Tfpi/Pros1	3			GO:0042659	regulation of cell fate specification	16/23210	0.00168475	0.0283975	0.0221334	Nanog/Pou5f1	2			GO:0032984	protein-containing complex disassembly	212/23210	0.00156668	0.0292963	0.0214516	Tpm1/Mid1/Arpc2/Myc/Hdac6	5
	GO:0048806	genitalia development	51/23210	0.00135127	0.0218409	0.0173862	Pdgfra/Lrp2/Hnf1b	3			GO:0009152	purine ribonucleotide biosynthetic process	223/23210	0.00168857	0.0283975	0.0221334	Pkm/Trp53/Eno1b/Mif/Pdk1	5			GO:0046033	AMP metabolic process	15/23210	0.00157797	0.0292963	0.0214516	Ak2/Ak1	2
	GO:0050819	negative regulation of coagulation	51/23210	0.00135127	0.0218409	0.0173862	Pdgfra/Tfpi/Pros1	3			GO:0019318	hexose metabolic process	223/23210	0.00168857	0.0283975	0.0221334	Pkm/Trp53/Grb10/Pdk1/Pmm1	5			GO:0051131	chaperone-mediated protein complex assembly	15/23210	0.00157797	0.0292963	0.0214516	Clu/Hdac6	2
	GO:0003093	regulation of glomerular filtration	13/23210	0.00136243	0.0218409	0.0173862	F2r/Gas6	2			GO:0060393	regulation of pathway-restricted SMAD protein phosphorylation	62/23210	0.00175044	0.0289781	0.0225859	Gdf3/Lefty2/Lefty1	3			GO:0090083	regulation of inclusion body assembly	15/23210	0.00157797	0.0292963	0.0214516	Sorl1/Clu	2
	GO:0007501	mesodermal cell fate specification	13/23210	0.00136243	0.0218409	0.0173862	Sox17/Dkk1	2			GO:0070206	protein trimerization	62/23210	0.00175044	0.0289781	0.0225859	Wiz/Mif/Tcl1	3			GO:0098917	retrograde trans-synaptic signaling	15/23210	0.00157797	0.0292963	0.0214516	Cadm1/Fabp5	2
	GO:0038065	collagen-activated signaling pathway	13/23210	0.00136243	0.0218409	0.0173862	Col4a2/Col4a1	2			GO:0045786	negative regulation of cell cycle	452/23210	0.00177104	0.0290917	0.0226745	Ccnd1/Msh6/Trp53/Sox2/Mif/Usp28/Ddx39b	7			GO:1902430	negative regulation of amyloid-beta formation	15/23210	0.00157797	0.0292963	0.0214516	Sorl1/Clu	2
	GO:0060911	cardiac cell fate commitment	13/23210	0.00136243	0.0218409	0.0173862	Sox17/Dkk1	2			GO:0072331	signal transduction by p53 class mediator	135/23210	0.00182384	0.0295498	0.0230315	Trp53/Mif/Usp28/Rrn3	4			GO:0043467	regulation of generation of precursor metabolites and energy	127/23210	0.00164744	0.0302757	0.0221687	Igf2/Nupr1/Myc/Cox7a2l	4
	GO:0030514	negative regulation of BMP signaling pathway	53/23210	0.0015107	0.0240328	0.0191311	Lrp2/Htra1/Dkk1	3			GO:0048863	stem cell differentiation	228/23210	0.00186048	0.0295498	0.0230315	Nanog/Pou5f1/Fn1/Trp53/Sox2	5			GO:0032271	regulation of protein polymerization	215/23210	0.00166632	0.0302757	0.0221687	Tpm1/Tmsb4x/Arpc2/Arpc1b/Arpc5	5
	GO:0071371	cellular response to gonadotropin stimulus	14/23210	0.00158509	0.0244356	0.0194517	Gata4/Gata6	2			GO:0009166	nucleotide catabolic process	136/23210	0.00187367	0.0295498	0.0230315	Pkm/Trp53/Eno1b/Mif	4			GO:0006749	glutathione metabolic process	59/23210	0.00166864	0.0302757	0.0221687	Gpx3/Gsr/Gpx1	3
	GO:2001044	regulation of integrin-mediated signaling pathway	14/23210	0.00158509	0.0244356	0.0194517	Dab2/Cd63	2			GO:0038092	nodal signaling pathway	17/23210	0.00190463	0.0295498	0.0230315	Tdgf1/Lefty1	2			GO:0003279	cardiac septum development	128/23210	0.00169549	0.0303941	0.0222554	Id2/Gata3/Dhrs3/Hand1	4
	GO:0032964	collagen biosynthetic process	54/23210	0.00159465	0.0244356	0.0194517	Serpinh1/Rcn3/F2r	3			GO:0048853	forebrain morphogenesis	17/23210	0.00190463	0.0295498	0.0230315	Sox2/Otx2	2			GO:0007163	establishment or maintenance of cell polarity	216/23210	0.00170054	0.0303941	0.0222554	Cdx2/Gata3/Dynlt1b/Arpc5/Ezr	5
	GO:0046718	viral entry into host cell	54/23210	0.00159465	0.0244356	0.0194517	P4hb/Vamp8/Gas6	3			GO:0060149	negative regulation of posttranscriptional gene silencing	17/23210	0.00190463	0.0295498	0.0230315	Pou5f1/Trp53	2			GO:0030837	negative regulation of actin filament polymerization	60/23210	0.00175146	0.0305531	0.0223718	Tpm1/Tmsb4x/Arpc2	3
	GO:0055025	positive regulation of cardiac muscle tissue development	54/23210	0.00159465	0.0244356	0.0194517	Gata4/Gata6/Nrg1	3			GO:0060967	negative regulation of gene silencing by RNA	17/23210	0.00190463	0.0295498	0.0230315	Pou5f1/Trp53	2			GO:0042982	amyloid precursor protein metabolic process	60/23210	0.00175146	0.0305531	0.0223718	Sorl1/Clu/Itm2c	3
	GO:0051346	negative regulation of hydrolase activity	402/23210	0.00168556	0.0256402	0.0204106	Serpinh1/Tfpi/Amot/Spink1/Cst3/Serpinb6c/Gas6	7			GO:0006754	ATP biosynthetic process	137/23210	0.00192443	0.0295498	0.0230315	Pkm/Trp53/Eno1b/Mif	4			GO:0090183	regulation of kidney development	60/23210	0.00175146	0.0305531	0.0223718	Gata3/Myc/Prom1	3
	GO:0003128	heart field specification	15/23210	0.00182388	0.0271497	0.0216123	Lrp2/Dkk1	2			GO:0009411	response to UV	137/23210	0.00192443	0.0295498	0.0230315	Ccnd1/Msh6/Trp53/Usp28	4			GO:0051495	positive regulation of cytoskeleton organization	218/23210	0.00177054	0.0305531	0.0223718	Tpm1/Arpc2/Arpc1b/Cd47/Arpc5	5
	GO:0034698	response to gonadotropin	15/23210	0.00182388	0.0271497	0.0216123	Gata4/Gata6	2			GO:0007050	cell cycle arrest	138/23210	0.00197614	0.0301255	0.0234802	Ccnd1/Trp53/Sox2/Mif	4			GO:0048302	regulation of isotype switching to IgG isotypes	16/23210	0.00179874	0.0305531	0.0223718	Ndfip1/Cd40	2
	GO:0043129	surfactant homeostasis	15/23210	0.00182388	0.0271497	0.0216123	Ctsh/Rcn3	2			GO:0060389	pathway-restricted SMAD protein phosphorylation	65/23210	0.00200501	0.0301616	0.0235083	Gdf3/Lefty2/Lefty1	3			GO:1901722	regulation of cell proliferation involved in kidney development	16/23210	0.00179874	0.0305531	0.0223718	Gata3/Myc	2
	GO:0030260	entry into host cell	58/23210	0.00195945	0.0283576	0.0225738	P4hb/Vamp8/Gas6	3			GO:0009260	ribonucleotide biosynthetic process	232/23210	0.00200697	0.0301616	0.0235083	Pkm/Trp53/Eno1b/Mif/Pdk1	5			GO:1905564	positive regulation of vascular endothelial cell proliferation	16/23210	0.00179874	0.0305531	0.0223718	Igf2/Fgfr1	2
	GO:0044409	entry into host	58/23210	0.00195945	0.0283576	0.0225738	P4hb/Vamp8/Gas6	3			GO:0044403	symbiont process	343/23210	0.00207087	0.0309026	0.0240859	Ifitm3/Ifitm2/Fn1/Trp53/Ddx39b/Ifitm1	6			GO:0003229	ventricular cardiac muscle tissue development	62/23210	0.0019247	0.0322353	0.0236036	Id2/Tpm1/Hand1	3
	GO:0051806	entry into cell of other organism involved in symbiotic interaction	58/23210	0.00195945	0.0283576	0.0225738	P4hb/Vamp8/Gas6	3			GO:0048732	gland development	467/23210	0.00212879	0.0312352	0.0243452	Pkm/Ccnd1/Cobl/Nr0b1/Sox2/Socs2/Etv5	7			GO:0014911	positive regulation of smooth muscle cell migration	62/23210	0.0019247	0.0322353	0.0236036	Tmsb4x/Arpc2/Myc	3
	GO:0051828	entry into other organism involved in symbiotic interaction	58/23210	0.00195945	0.0283576	0.0225738	P4hb/Vamp8/Gas6	3			GO:0001710	mesodermal cell fate commitment	18/23210	0.00213738	0.0312352	0.0243452	Nanog/Pou5f1	2			GO:0007034	vacuolar transport	133/23210	0.0019504	0.032439	0.0237527	Cdx2/Psap/Sorl1/Ndfip1	4
	GO:2000027	regulation of animal organ morphogenesis	209/23210	0.00203458	0.0290732	0.0231434	Dab2/Pdgfra/Sox17/Hnf1b/Dkk1	5			GO:0060416	response to growth hormone	18/23210	0.00213738	0.0312352	0.0243452	Socs2/Cacybp	2			GO:0002024	diet induced thermogenesis	17/23210	0.00203333	0.0329042	0.0240934	Sct/Sorl1	2
	GO:0001977	renal system process involved in regulation of blood volume	16/23210	0.00207865	0.0290732	0.0231434	F2r/Gas6	2			GO:0045787	positive regulation of cell cycle	349/23210	0.00225821	0.0327749	0.0255453	Nanog/Ccnd1/Wiz/Trp53/Mif/Ddx39b	6			GO:0032460	negative regulation of protein oligomerization	17/23210	0.00203333	0.0329042	0.0240934	Sorl1/Clu	2
	GO:0002407	dendritic cell chemotaxis	16/23210	0.00207865	0.0290732	0.0231434	Calr/Gas6	2			GO:0046390	ribose phosphate biosynthetic process	239/23210	0.00228341	0.0329153	0.0256546	Pkm/Trp53/Eno1b/Mif/Pdk1	5			GO:0048291	isotype switching to IgG isotypes	17/23210	0.00203333	0.0329042	0.0240934	Ndfip1/Cd40	2
	GO:0033631	cell-cell adhesion mediated by integrin	16/23210	0.00207865	0.0290732	0.0231434	Dpp4/Podxl	2			GO:0006164	purine nucleotide biosynthetic process	240/23210	0.00232505	0.0332891	0.025946	Pkm/Trp53/Eno1b/Mif/Pdk1	5			GO:1902992	negative regulation of amyloid precursor protein catabolic process	17/23210	0.00203333	0.0329042	0.0240934	Sorl1/Clu	2
	GO:0042659	regulation of cell fate specification	16/23210	0.00207865	0.0290732	0.0231434	Sox17/Dkk1	2			GO:0031099	regeneration	145/23210	0.00236534	0.0336386	0.0262184	Pkm/Mymx/Ccnd1/Mif	4			GO:0002793	positive regulation of peptide secretion	331/23210	0.00205088	0.0329655	0.0241382	Sct/Gata3/Cadm1/Wls/Ezr/Sri	6
	GO:0007040	lysosome organization	61/23210	0.00226448	0.0309229	0.0246159	Myo7a/Atp6v0c/Vps35	3			GO:0031571	mitotic G1 DNA damage checkpoint	19/23210	0.00238289	0.0336623	0.0262369	Ccnd1/Trp53	2			GO:0019693	ribose phosphate metabolic process	450/23210	0.00209008	0.0333716	0.0244356	Ak2/Nupr1/Myc/Taldo1/Ak1/Acaa2/Cox7a2l	7
	GO:0080171	lytic vacuole organization	61/23210	0.00226448	0.0309229	0.0246159	Myo7a/Atp6v0c/Vps35	3			GO:1901796	regulation of signal transduction by p53 class mediator	70/23210	0.00247831	0.0344242	0.0268307	Trp53/Mif/Rrn3	3			GO:0043624	cellular protein complex disassembly	136/23210	0.00211546	0.0335532	0.0245686	Tpm1/Mid1/Arpc2/Hdac6	4
	GO:0042177	negative regulation of protein catabolic process	129/23210	0.00228123	0.0309229	0.0246159	Nrg1/Cst3/Ctsa/Vps35	4			GO:2001021	negative regulation of response to DNA damage stimulus	70/23210	0.00247831	0.0344242	0.0268307	Rif1/Mif/Ddx39b	3			GO:0097191	extrinsic apoptotic signaling pathway	229/23210	0.00219391	0.0345002	0.025262	Bex3/Fgfr1/Mal/Gpx1/Itm2c	5
	GO:0045995	regulation of embryonic development	129/23210	0.00228123	0.0309229	0.0246159	Sox17/Lama1/Amot/Dkk1	4			GO:0009206	purine ribonucleoside triphosphate biosynthetic process	147/23210	0.00248556	0.0344242	0.0268307	Pkm/Trp53/Eno1b/Mif	4			GO:0001707	mesoderm formation	65/23210	0.00220398	0.0345002	0.025262	Wls/Fgfr1/Hand1	3
	GO:0006066	alcohol metabolic process	314/23210	0.00228509	0.0309229	0.0246159	Cubn/Dab2/Pth1r/Mttp/Pcbd1/Galk1	6			GO:0072522	purine-containing compound biosynthetic process	245/23210	0.00254162	0.0345459	0.0269256	Pkm/Trp53/Eno1b/Mif/Pdk1	5			GO:0019216	regulation of lipid metabolic process	338/23210	0.00227683	0.0352545	0.0258143	Id2/Sct/Psap/Sorl1/Igf2/Fabp5	6
	GO:0010454	negative regulation of cell fate commitment	17/23210	0.00234927	0.0309865	0.0246665	Sox17/Dkk1	2			GO:0009145	purine nucleoside triphosphate biosynthetic process	148/23210	0.00254722	0.0345459	0.0269256	Pkm/Trp53/Eno1b/Mif	4			GO:2000696	regulation of epithelial cell differentiation involved in kidney development	18/23210	0.00228161	0.0352545	0.0258143	Gata3/Prom1	2
	GO:0042074	cell migration involved in gastrulation	17/23210	0.00234927	0.0309865	0.0246665	Sox17/Amot	2			GO:0006089	lactate metabolic process	20/23210	0.00264107	0.0345459	0.0269256	Ldhb/Trp53	2			GO:0001885	endothelial cell development	67/23210	0.00240342	0.0368986	0.0270182	F11r/Gpx1/Ezr	3
	GO:0048875	chemical homeostasis within a tissue	17/23210	0.00234927	0.0309865	0.0246665	Ctsh/Rcn3	2			GO:0044783	G1 DNA damage checkpoint	20/23210	0.00264107	0.0345459	0.0269256	Ccnd1/Trp53	2			GO:0009636	response to toxic substance	344/23210	0.00248505	0.0379089	0.0277579	Psap/Igf2/Nupr1/Gpx1/Hdac6/Mt2	6
	GO:2000380	regulation of mesoderm development	17/23210	0.00234927	0.0309865	0.0246665	Sox17/Dkk1	2			GO:0044819	mitotic G1/S transition checkpoint	20/23210	0.00264107	0.0345459	0.0269256	Ccnd1/Trp53	2			GO:0003215	cardiac right ventricle morphogenesis	19/23210	0.00254347	0.0385545	0.0282306	Gata3/Hand1	2
	GO:2000736	regulation of stem cell differentiation	64/23210	0.00259742	0.0339048	0.0269896	Pdgfra/Gata4/Gata6	3			GO:0045986	negative regulation of smooth muscle contraction	20/23210	0.00264107	0.0345459	0.0269256	Sod1/Calca	2			GO:0045444	fat cell differentiation	238/23210	0.00259175	0.0388807	0.0284695	Id2/Selenbp1/Gata3/Gpx1/Hdac6	5
	GO:0070371	ERK1 and ERK2 cascade	323/23210	0.00262942	0.0339048	0.0269896	Dab2/Pdgfra/Gata4/Ctsh/F2r/Gas6	6			GO:0071157	negative regulation of cell cycle arrest	20/23210	0.00264107	0.0345459	0.0269256	Ccnd1/Mif	2			GO:0002708	positive regulation of lymphocyte mediated immunity	144/23210	0.00260236	0.0388807	0.0284695	Gata3/Cadm1/H2-K1/Cd40	4
	GO:0001710	mesodermal cell fate commitment	18/23210	0.00263559	0.0339048	0.0269896	Sox17/Dkk1	2			GO:0080111	DNA demethylation	20/23210	0.00264107	0.0345459	0.0269256	Usp9x/Tet1	2			GO:0048332	mesoderm morphogenesis	69/23210	0.00261369	0.0388807	0.0284695	Wls/Fgfr1/Hand1	3
	GO:0010002	cardioblast differentiation	18/23210	0.00263559	0.0339048	0.0269896	Gata4/Gata6	2			GO:1902254	negative regulation of intrinsic apoptotic signaling pathway by p53 class mediator	20/23210	0.00264107	0.0345459	0.0269256	Mif/Rrn3	2			GO:1903362	regulation of cellular protein catabolic process	239/23210	0.00263898	0.0390145	0.0285675	Nupr1/Clu/Psme2/Gpx1/Ezr	5
	GO:0031638	zymogen activation	65/23210	0.00271474	0.0347087	0.0276295	Ctsz/Ctsh/Lgmn	3			GO:0009201	ribonucleoside triphosphate biosynthetic process	150/23210	0.00267367	0.0347578	0.0270907	Pkm/Trp53/Eno1b/Mif	4			GO:1903532	positive regulation of secretion by cell	472/23210	0.00272805	0.040084	0.0293506	Sct/Gata3/Cadm1/Wls/Fgfr1/Ezr/Sri	7
	GO:0060828	regulation of canonical Wnt signaling pathway	224/23210	0.00274592	0.0348933	0.0277765	Dab2/Sox7/Sox17/Dkk1/Vps35	5			GO:0051053	negative regulation of DNA metabolic process	153/23210	0.00287134	0.0368065	0.0286875	Msh6/Rif1/Trp53/Tet1	4			GO:0002683	negative regulation of immune system process	473/23210	0.00276025	0.0403097	0.0295159	Id2/Igf2/Myc/Cd47/Gpx1/Ndfip1/Ezr	7
	GO:0051453	regulation of intracellular pH	68/23210	0.00308617	0.0389792	0.031029	Atp6v0c/Atp6v0a1/Atp6v0d1	3			GO:0001976	neurological system process involved in regulation of systemic arterial blood pressure	21/23210	0.00291182	0.0368065	0.0286875	Mif/Calca	2			GO:0008643	carbohydrate transport	147/23210	0.00280322	0.0404254	0.0296006	Myc/Ak1/Ezr/Fabp5	4
	GO:0061041	regulation of wound healing	141/23210	0.00314473	0.0394796	0.0314274	Pdgfra/Tfpi/Pros1/F2r	4			GO:0008356	asymmetric cell division	21/23210	0.00291182	0.0368065	0.0286875	Pou5f1/Etv5	2			GO:0033599	regulation of mammary gland epithelial cell proliferation	20/23210	0.00281881	0.0404254	0.0296006	Gata3/Gpx1	2
	GO:0036336	dendritic cell migration	20/23210	0.00325484	0.0406173	0.032333	Calr/Gas6	2			GO:0019430	removal of superoxide radicals	21/23210	0.00291182	0.0368065	0.0286875	Prdx1/Sod1	2			GO:2000678	negative regulation of transcription regulatory region DNA binding	20/23210	0.00281881	0.0404254	0.0296006	Hand1/Sri	2
	GO:0002065	columnar/cuboidal epithelial cell differentiation	144/23210	0.00339109	0.0420657	0.0334859	Myo7a/Gata4/Gata6/Myo6	4			GO:0005996	monosaccharide metabolic process	253/23210	0.00291812	0.0368065	0.0286875	Pkm/Trp53/Grb10/Pdk1/Pmm1	5			GO:0003231	cardiac ventricle development	148/23210	0.00287247	0.0409498	0.0299846	Id2/Gata3/Tpm1/Hand1	4
	GO:0050878	regulation of body fluid levels	342/23210	0.00348296	0.0427509	0.0340315	Pdgfra/Tfpi/Vamp8/Pros1/F2r/Gas6	6			GO:0030808	regulation of nucleotide biosynthetic process	75/23210	0.00301535	0.0373656	0.0291233	Trp53/Mif/Pdk1	3			GO:0022411	cellular component disassembly	357/23210	0.00298512	0.042085	0.0308158	Tpm1/Mid1/Arpc2/Myc/Pdpn/Hdac6	6
	GO:0061045	negative regulation of wound healing	71/23210	0.00348736	0.0427509	0.0340315	Pdgfra/Tfpi/Pros1	3			GO:0051193	regulation of cofactor metabolic process	75/23210	0.00301535	0.0373656	0.0291233	Trp53/Mif/Pdk1	3			GO:0031334	positive regulation of protein complex assembly	246/23210	0.00298725	0.042085	0.0308158	Arpc2/Arpc1b/Clu/Hdac6/Arpc5	5
	GO:1990778	protein localization to cell periphery	344/23210	0.00358353	0.043467	0.0346015	Dab2/Amn/Vamp8/Gas6/Vps35/Tmem150a	6			GO:1900371	regulation of purine nucleotide biosynthetic process	75/23210	0.00301535	0.0373656	0.0291233	Trp53/Mif/Pdk1	3			GO:0008360	regulation of cell shape	150/23210	0.00301447	0.0422202	0.0309148	Myl12a/Pdpn/Fermt2/Ezr	4
	GO:0003094	glomerular filtration	21/23210	0.00358749	0.043467	0.0346015	F2r/Gas6	2			GO:0035510	DNA dealkylation	22/23210	0.00319505	0.0387999	0.0302412	Usp9x/Tet1	2			GO:0046034	ATP metabolic process	247/23210	0.00303958	0.0423244	0.0309911	Ak2/Nupr1/Myc/Ak1/Cox7a2l	5
	GO:0048645	animal organ formation	72/23210	0.00362783	0.0437017	0.0347883	Gata6/Lrp2/Dkk1	3			GO:0060749	mammary gland alveolus development	22/23210	0.00319505	0.0387999	0.0302412	Ccnd1/Socs2	2			GO:1903201	regulation of oxidative stress-induced cell death	74/23210	0.00318803	0.0441349	0.0323168	Psap/Gpx1/Hdac6	3
	GO:0016482	cytosolic transport	147/23210	0.00365028	0.0437194	0.0348024	Dab2/Lamp1/Snx2/Vps35	4			GO:0061377	mammary gland lobule development	22/23210	0.00319505	0.0387999	0.0302412	Ccnd1/Socs2	2			GO:0008625	extrinsic apoptotic signaling pathway via death domain receptors	75/23210	0.00331143	0.0450618	0.0329954	Bex3/Mal/Gpx1	3
	GO:0043393	regulation of protein binding	240/23210	0.00368713	0.0439084	0.0349529	Dab2/Lrpap1/Ctsz/Pcbd1/Dkk1	5			GO:0009127	purine nucleoside monophosphate biosynthetic process	158/23210	0.00322265	0.0387999	0.0302412	Pkm/Trp53/Eno1b/Mif	4			GO:0032272	negative regulation of protein polymerization	75/23210	0.00331143	0.0450618	0.0329954	Tpm1/Tmsb4x/Arpc2	3
	GO:0055067	monovalent inorganic cation homeostasis	148/23210	0.00373958	0.0442801	0.0352487	Atp6v0c/Atp6v0a1/Atp6v0d1/Car4	4			GO:0009168	purine ribonucleoside monophosphate biosynthetic process	158/23210	0.00322265	0.0387999	0.0302412	Pkm/Trp53/Eno1b/Mif	4			GO:0070373	negative regulation of ERK1 and ERK2 cascade	75/23210	0.00331143	0.0450618	0.0329954	Errfi1/Dynlt1b/Ezr	3
	GO:0060575	intestinal epithelial cell differentiation	22/23210	0.00393531	0.0460741	0.0366768	Gata4/Gata6	2			GO:0048588	developmental cell growth	260/23210	0.00327932	0.0392593	0.0305992	Cobl/Fn1/Hsp90aa1/Usp9x/Ddx39b	5			GO:0046628	positive regulation of insulin receptor signaling pathway	22/23210	0.00340947	0.0451143	0.0330339	Sorl1/Igf2	2
	GO:0097205	renal filtration	22/23210	0.00393531	0.0460741	0.0366768	F2r/Gas6	2			GO:0051881	regulation of mitochondrial membrane potential	78/23210	0.00336927	0.0399061	0.0311034	Sod1/Slc25a36/Tcl1	3			GO:0060575	intestinal epithelial cell differentiation	22/23210	0.00340947	0.0451143	0.0330339	Cdx2/Cdh1	2
	GO:0030641	regulation of cellular pH	75/23210	0.00406983	0.0473829	0.0377186	Atp6v0c/Atp6v0a1/Atp6v0d1	3			GO:0009142	nucleoside triphosphate biosynthetic process	160/23210	0.00337102	0.0399061	0.0311034	Pkm/Trp53/Eno1b/Mif	4			GO:0072111	cell proliferation involved in kidney development	22/23210	0.00340947	0.0451143	0.0330339	Gata3/Myc	2
	GO:0042737	drug catabolic process	152/23210	0.00411163	0.0476035	0.0378943	Cubn/Npl/Ctsh/Gcsh	4			GO:0006091	generation of precursor metabolites and energy	379/23210	0.00339343	0.0399483	0.0311362	Chchd10/Pkm/Trp53/Eno1b/Mif/Grb10	6			GO:0101023	vascular endothelial cell proliferation	22/23210	0.00340947	0.0451143	0.0330339	Igf2/Fgfr1	2
	GO:0010506	regulation of autophagy	247/23210	0.00416417	0.0479454	0.0381665	Gata4/Dram1/Ctsa/Atp6v0a1/Tmem150a	5			GO:0006346	methylation-dependent chromatin silencing	23/23210	0.00349064	0.039982	0.0311625	Pou5f1/Tet1	2			GO:1905562	regulation of vascular endothelial cell proliferation	22/23210	0.00340947	0.0451143	0.0330339	Igf2/Fgfr1	2
	GO:0007178	transmembrane receptor protein serine/threonine kinase signaling pathway	357/23210	0.0042908	0.0489475	0.0389641	Dab2/Gata4/Gata6/Lrp2/Htra1/Dkk1	6			GO:0032461	positive regulation of protein oligomerization	23/23210	0.00349064	0.039982	0.0311625	Trp53/Tcl1	2			GO:0009127	purine nucleoside monophosphate biosynthetic process	158/23210	0.00363051	0.0475141	0.0347911	Ak2/Nupr1/Myc/Ak1	4
	GO:0048333	mesodermal cell differentiation	23/23210	0.00429817	0.0489475	0.0389641	Sox17/Dkk1	2			GO:0048333	mesodermal cell differentiation	23/23210	0.00349064	0.039982	0.0311625	Nanog/Pou5f1	2			GO:0009168	purine ribonucleoside monophosphate biosynthetic process	158/23210	0.00363051	0.0475141	0.0347911	Ak2/Nupr1/Myc/Ak1	4
	GO:0050766	positive regulation of phagocytosis	77/23210	0.0043819	0.0496298	0.0395073	Calr/Pros1/Gas6	3			GO:0071450	cellular response to oxygen radical	23/23210	0.00349064	0.039982	0.0311625	Prdx1/Sod1	2			GO:0032461	positive regulation of protein oligomerization	23/23210	0.00372459	0.0479591	0.035117	Clu/Hdac6	2
	GO:0051896	regulation of protein kinase B signaling	155/23210	0.00440656	0.0496393	0.0395149	Gata4/Nrg1/Rcn3/Gas6	4			GO:0071451	cellular response to superoxide	23/23210	0.00349064	0.039982	0.0311625	Prdx1/Sod1	2			GO:0036010	protein localization to endosome	23/23210	0.00372459	0.0479591	0.035117	Sorl1/Ezr	2
	GO:0042060	wound healing	360/23210	0.00446772	0.0500576	0.0398479	Pdgfra/Gata4/Tfpi/Pros1/F2r/Gas6	6			GO:0009156	ribonucleoside monophosphate biosynthetic process	162/23210	0.00352399	0.0401469	0.0312911	Pkm/Trp53/Eno1b/Mif	4			GO:0050765	negative regulation of phagocytosis	23/23210	0.00372459	0.0479591	0.035117	Cnn2/Cd47	2
	GO:0051961	negative regulation of nervous system development	361/23210	0.00452787	0.0501817	0.0399467	Dab2/Ctsz/Nrg1/Calr/Ctsc/Dkk1	6			GO:0034599	cellular response to oxidative stress	268/23210	0.00373043	0.0422715	0.032947	Trp53/Prdx1/Sod1/Pdk1/Etv5	5			GO:0043433	negative regulation of DNA-binding transcription factor activity	160/23210	0.00379691	0.0486288	0.0356074	Id2/Nupr1/Hand1/Sri	4
	GO:0060976	coronary vasculature development	78/23210	0.00454322	0.0501817	0.0399467	Gata4/Gata6/Lrp2	3			GO:0007179	transforming growth factor beta receptor signaling pathway	165/23210	0.00376219	0.0424047	0.0330508	Tdgf1/Trp53/Ltbp4/Usp9x	4			GO:0003208	cardiac ventricle morphogenesis	79/23210	0.00383414	0.0488445	0.0357653	Gata3/Tpm1/Hand1	3
	GO:1901615	organic hydroxy compound metabolic process	481/23210	0.00455103	0.0501817	0.0399467	Cubn/Dab2/Pth1r/Mttp/Pcbd1/Vps35/Galk1	7			GO:0098869	cellular oxidant detoxification	24/23210	0.00379851	0.0425875	0.0331933	Prdx1/Sod1	2			GO:2001236	regulation of extrinsic apoptotic signaling pathway	161/23210	0.00388201	0.0491927	0.0360202	Fgfr1/Mal/Gpx1/Itm2c	4
	GO:0071711	basement membrane organization	25/23210	0.00506847	0.0555932	0.0442544	Col4a1/Lamb1	2			GO:1903901	negative regulation of viral life cycle	82/23210	0.00387926	0.043264	0.0337206	Ifitm3/Ifitm2/Ifitm1	3			GO:0009156	ribonucleoside monophosphate biosynthetic process	162/23210	0.00396841	0.0498086	0.0364712	Ak2/Nupr1/Myc/Ak1	4
	GO:0048568	embryonic organ development	493/23210	0.00519544	0.0566874	0.0451255	Pdgfra/Sox17/Myo7a/Gata4/Hnf1b/Myo6/Hspg2	7			GO:0006790	sulfur compound metabolic process	272/23210	0.00397195	0.0440658	0.0343455	Gsta4/Pipox/Sod1/Pdk1/Cth	5			GO:0002312	B cell activation involved in immune response	80/23210	0.00397221	0.0498086	0.0364712	Lgals1/Ndfip1/Cd40	3
	GO:0009611	response to wounding	495/23210	0.0053092	0.057627	0.0458734	Pdgfra/Flrt3/Gata4/Tfpi/Pros1/F2r/Gas6	7			GO:0009124	nucleoside monophosphate biosynthetic process	168/23210	0.0040111	0.0442684	0.0345034	Pkm/Trp53/Eno1b/Mif	4			GO:0032352	positive regulation of hormone metabolic process	24/23210	0.00405275	0.0500739	0.0366655	Gata3/Igf2	2
	GO:0003299	muscle hypertrophy in response to stress	26/23210	0.00547566	0.0582208	0.0463461	Gata4/Gata6	2			GO:0050821	protein stabilization	169/23210	0.00409649	0.0442999	0.034528	Wiz/Hsp90aa1/Trp53/Usp9x	4			GO:0042474	middle ear morphogenesis	24/23210	0.00405275	0.0500739	0.0366655	Myc/Fgfr1	2
	GO:0014898	cardiac muscle hypertrophy in response to stress	26/23210	0.00547566	0.0582208	0.0463461	Gata4/Gata6	2			GO:2001242	regulation of intrinsic apoptotic signaling pathway	169/23210	0.00409649	0.0442999	0.034528	Trp53/Mif/Sod1/Rrn3	4			GO:0030879	mammary gland development	163/23210	0.00405609	0.0500739	0.0366655	Id2/Gata3/Gpx1/Tfap2c	4
	GO:0070168	negative regulation of biomineral tissue development	26/23210	0.00547566	0.0582208	0.0463461	Srgn/Gas6	2			GO:0051258	protein polymerization	274/23210	0.00409682	0.0442999	0.034528	Nphs1/Cobl/Hsp90aa1/Stmn2/Stmn1	5			GO:0007605	sensory perception of sound	266/23210	0.00416475	0.0511517	0.0374547	Psap/Cdh1/Myc/Fgfr1/Gpx1	5
	GO:2000738	positive regulation of stem cell differentiation	26/23210	0.00547566	0.0582208	0.0463461	Gata4/Gata6	2			GO:0030903	notochord development	25/23210	0.00411856	0.0442999	0.034528	Gdf3/Cobl	2			GO:0019827	stem cell population maintenance	165/23210	0.00423538	0.0517538	0.0378955	Sct/Cdx2/Fgfr1/Tfap2c	4
	GO:0050807	regulation of synapse organization	266/23210	0.00567958	0.0600825	0.047828	Srgn/Flrt3/Sparc/Dkk1/Vps35	5			GO:0031100	animal organ regeneration	25/23210	0.00411856	0.0442999	0.034528	Pkm/Ccnd1	2			GO:0002366	leukocyte activation involved in immune response	269/23210	0.00436633	0.052481	0.038428	Lgals1/Anxa3/Gata3/Ndfip1/Cd40	5
	GO:0003071	renal system process involved in regulation of systemic arterial blood pressure	27/23210	0.00589736	0.0614505	0.0489171	F2r/Gas6	2			GO:0006342	chromatin silencing	84/23210	0.00415092	0.0442999	0.034528	Pou5f1/Rif1/Tet1	3			GO:0032703	negative regulation of interleukin-2 production	25/23210	0.00439385	0.052481	0.038428	Gata3/Ezr	2
	GO:0014887	cardiac muscle adaptation	27/23210	0.00589736	0.0614505	0.0489171	Gata4/Gata6	2			GO:0031647	regulation of protein stability	275/23210	0.0041603	0.0442999	0.034528	Wiz/Hsp90aa1/Trp53/Usp9x/Usp28	5			GO:0051788	response to misfolded protein	25/23210	0.00439385	0.052481	0.038428	Clu/Hdac6	2
	GO:0060045	positive regulation of cardiac muscle cell proliferation	27/23210	0.00589736	0.0614505	0.0489171	Gata4/Gata6	2			GO:0071902	positive regulation of protein serine/threonine kinase activity	279/23210	0.00442127	0.0466882	0.0363895	Tdgf1/Ccnd1/Mif/Sod1/Tcl1	5			GO:1903649	regulation of cytoplasmic transport	25/23210	0.00439385	0.052481	0.038428	Sorl1/Ezr	2
	GO:0060411	cardiac septum morphogenesis	86/23210	0.00596374	0.061833	0.0492215	Gata4/Gata6/Lrp2	3			GO:0000303	response to superoxide	26/23210	0.0044507	0.0466882	0.0363895	Prdx1/Sod1	2			GO:0097581	lamellipodium organization	83/23210	0.00440446	0.052481	0.038428	Arpc2/Pdpn/Arpc5	3
	GO:0002690	positive regulation of leukocyte chemotaxis	87/23210	0.00615785	0.0635295	0.0505721	Calr/Lgmn/Gas6	3			GO:0009299	mRNA transcription	26/23210	0.0044507	0.0466882	0.0363895	Pou5f1/Trp53	2			GO:0009124	nucleoside monophosphate biosynthetic process	168/23210	0.00451425	0.0533841	0.0390893	Ak2/Nupr1/Myc/Ak1	4
	GO:0045992	negative regulation of embryonic development	28/23210	0.00633345	0.0642976	0.0511834	Sox17/Dkk1	2			GO:0006575	cellular modified amino acid metabolic process	174/23210	0.00454192	0.0474105	0.0369524	Gsta4/Pipox/Sod1/Cth	4			GO:0009167	purine ribonucleoside monophosphate metabolic process	272/23210	0.00457478	0.0533841	0.0390893	Ak2/Nupr1/Myc/Ak1/Cox7a2l	5
	GO:0061311	cell surface receptor signaling pathway involved in heart development	28/23210	0.00633345	0.0642976	0.0511834	Sox17/Dkk1	2			GO:0072091	regulation of stem cell proliferation	87/23210	0.00457963	0.0475698	0.0370766	Nanog/Trp53/Sox2	3			GO:0009205	purine ribonucleoside triphosphate metabolic process	272/23210	0.00457478	0.0533841	0.0390893	Ak2/Nupr1/Myc/Ak1/Cox7a2l	5
	GO:1902932	positive regulation of alcohol biosynthetic process	28/23210	0.00633345	0.0642976	0.0511834	Dab2/Pth1r	2			GO:0000305	response to oxygen radical	27/23210	0.00479482	0.0493215	0.0384419	Prdx1/Sod1	2			GO:0098727	maintenance of cell number	169/23210	0.00460988	0.0533841	0.0390893	Sct/Cdx2/Fgfr1/Tfap2c	4
	GO:1903035	negative regulation of response to wounding	88/23210	0.00635571	0.0642976	0.0511834	Pdgfra/Tfpi/Pros1	3			GO:0008340	determination of adult lifespan	27/23210	0.00479482	0.0493215	0.0384419	Msh6/Trp53	2			GO:0002263	cell activation involved in immune response	273/23210	0.00464582	0.0533841	0.0390893	Lgals1/Anxa3/Gata3/Ndfip1/Cd40	5
	GO:0051100	negative regulation of binding	173/23210	0.0064795	0.0652333	0.0519283	Dab2/Lrpap1/Ctsz/Dkk1	4			GO:0009165	nucleotide biosynthetic process	285/23210	0.00483435	0.0494238	0.0385216	Pkm/Trp53/Eno1b/Mif/Pdk1	5			GO:0009126	purine nucleoside monophosphate metabolic process	273/23210	0.00464582	0.0533841	0.0390893	Ak2/Nupr1/Myc/Ak1/Cox7a2l	5
	GO:0006575	cellular modified amino acid metabolic process	174/23210	0.00661065	0.0659776	0.0525208	P4hb/P4ha2/Plod2/P4ha1	4			GO:0044419	interspecies interaction between organisms	408/23210	0.00485141	0.0494238	0.0385216	Ifitm3/Ifitm2/Fn1/Trp53/Ddx39b/Ifitm1	6			GO:1900407	regulation of cellular response to oxidative stress	85/23210	0.00470785	0.0533841	0.0390893	Psap/Gpx1/Hdac6	3
	GO:0050803	regulation of synapse structure or activity	276/23210	0.00661676	0.0659776	0.0525208	Srgn/Flrt3/Sparc/Dkk1/Vps35	5			GO:0000075	cell cycle checkpoint	178/23210	0.00492095	0.0498924	0.0388868	Ccnd1/Trp53/Usp28/Ddx39b	4			GO:0051258	protein polymerization	274/23210	0.00471763	0.0533841	0.0390893	Tpm1/Tmsb4x/Arpc2/Arpc1b/Arpc5	5
	GO:0032526	response to retinoic acid	90/23210	0.00676272	0.0663729	0.0528355	Gata4/Ctsh/Dkk1	3			GO:0006839	mitochondrial transport	179/23210	0.00501893	0.0502479	0.0391639	Chchd10/Hsp90aa1/Trp53/Slc25a36	4			GO:0010829	negative regulation of glucose transmembrane transport	26/23210	0.00474778	0.0533841	0.0390893	Myc/Fabp5	2
	GO:0002092	positive regulation of receptor internalization	29/23210	0.0067838	0.0663729	0.0528355	Dab2/Cd63	2			GO:0045785	positive regulation of cell adhesion	411/23210	0.00502498	0.0502479	0.0391639	Tdgf1/Igfbp2/Fn1/Hsp90aa1/Sox2/Calca	6			GO:0060065	uterus development	26/23210	0.00474778	0.0533841	0.0390893	Gata3/Cdh1	2
	GO:0003148	outflow tract septum morphogenesis	29/23210	0.0067838	0.0663729	0.0528355	Gata6/Lrp2	2			GO:0045814	negative regulation of gene expression, epigenetic	90/23210	0.00503421	0.0502479	0.0391639	Pou5f1/Rif1/Tet1	3			GO:1900078	positive regulation of cellular response to insulin stimulus	26/23210	0.00474778	0.0533841	0.0390893	Sorl1/Igf2	2
	GO:0060914	heart formation	29/23210	0.0067838	0.0663729	0.0528355	Lrp2/Dkk1	2			GO:0007548	sex differentiation	288/23210	0.00505088	0.0502479	0.0391639	Nanog/Ccnd1/Nr0b1/Sox2/Sod1	5			GO:0043409	negative regulation of MAPK cascade	171/23210	0.00480524	0.0533841	0.0390893	Errfi1/Sorl1/Dynlt1b/Ezr	4
	GO:0003007	heart morphogenesis	280/23210	0.00702034	0.0683663	0.0544223	Sox17/Gata4/Gata6/Lrp2/Dkk1	5			GO:0090200	positive regulation of release of cytochrome c from mitochondria	28/23210	0.00515084	0.0510029	0.0397524	Chchd10/Trp53	2			GO:0009161	ribonucleoside monophosphate metabolic process	276/23210	0.00486364	0.0533841	0.0390893	Ak2/Nupr1/Myc/Ak1/Cox7a2l	5
	GO:0010951	negative regulation of endopeptidase activity	178/23210	0.00715285	0.0693327	0.0551916	Serpinh1/Spink1/Serpinb6c/Gas6	4			GO:2001233	regulation of apoptotic signaling pathway	414/23210	0.00520308	0.0512806	0.0399688	Chchd10/Trp53/Mif/Sod1/Rrn3/Cth	6			GO:0009199	ribonucleoside triphosphate metabolic process	276/23210	0.00486364	0.0533841	0.0390893	Ak2/Nupr1/Myc/Ak1/Cox7a2l	5
	GO:0022617	extracellular matrix disassembly	30/23210	0.00724828	0.0699325	0.055669	Dpp4/Lamc1	2			GO:1901293	nucleoside phosphate biosynthetic process	291/23210	0.0052742	0.0517409	0.0403276	Pkm/Trp53/Eno1b/Mif/Pdk1	5			GO:0010827	regulation of glucose transmembrane transport	86/23210	0.00486418	0.0533841	0.0390893	Myc/Ak1/Fabp5	3
	GO:1903034	regulation of response to wounding	179/23210	0.00729284	0.0700382	0.0557532	Pdgfra/Tfpi/Pros1/F2r	4			GO:0035051	cardiocyte differentiation	182/23210	0.0053207	0.0519565	0.0404956	Tdgf1/Pou5f1/Ddx39b/Cacybp	4			GO:0060411	cardiac septum morphogenesis	86/23210	0.00486418	0.0533841	0.0390893	Id2/Dhrs3/Hand1	3
	GO:0048638	regulation of developmental growth	401/23210	0.00746079	0.0713224	0.0567755	Gata4/Gata6/Nrg1/Lgmn/Hnf1b/Ppib	6			GO:0036473	cell death in response to oxidative stress	93/23210	0.00551509	0.0536077	0.0417826	Trp53/Sod1/Pdk1	3			GO:0009314	response to radiation	395/23210	0.00488147	0.0533841	0.0390893	Id2/Sct/Gata3/Myc/Gpx1/Dynlrb1	6
	GO:0001570	vasculogenesis	94/23210	0.00762243	0.0725349	0.0577407	Sox17/Gata4/Amot	3			GO:0045069	regulation of viral genome replication	94/23210	0.00568129	0.0547212	0.0426505	Ifitm3/Ifitm2/Ifitm1	3			GO:0042692	muscle cell differentiation	395/23210	0.00488147	0.0533841	0.0390893	Krt19/Igf2/Tmsb4x/Gpx1/Hdac6/Actg1	6
	GO:0032816	positive regulation of natural killer cell activation	31/23210	0.00772676	0.0728623	0.0580013	Lamp1/Gas6	2			GO:0060968	regulation of gene silencing	94/23210	0.00568129	0.0547212	0.0426505	Pou5f1/Trp53/Tet1	3			GO:0070252	actin-mediated cell contraction	87/23210	0.0050236	0.0544413	0.0398634	Tpm1/Pdpn/Sri	3
	GO:0043302	positive regulation of leukocyte degranulation	31/23210	0.00772676	0.0728623	0.0580013	Lamp1/Vamp8	2			GO:0006109	regulation of carbohydrate metabolic process	186/23210	0.00574164	0.0550522	0.0429085	Trp53/Mif/Grb10/Pdk1	4			GO:0072091	regulation of stem cell proliferation	87/23210	0.0050236	0.0544413	0.0398634	Bex1/Epcam/Fgfr1	3
	GO:0030004	cellular monovalent inorganic cation homeostasis	96/23210	0.00807539	0.0758068	0.0603453	Atp6v0c/Atp6v0a1/Atp6v0d1	3			GO:0031058	positive regulation of histone modification	97/23210	0.00619786	0.0587096	0.0457591	Rif1/Trp53/Tet1	3			GO:0006575	cellular modified amino acid metabolic process	174/23210	0.0051086	0.0549286	0.0402202	Gata3/Gpx3/Gsr/Gpx1	4
	GO:0010453	regulation of cell fate commitment	32/23210	0.00821913	0.0764672	0.060871	Sox17/Dkk1	2			GO:0048525	negative regulation of viral process	97/23210	0.00619786	0.0587096	0.0457591	Ifitm3/Ifitm2/Ifitm1	3			GO:0044342	type B pancreatic cell proliferation	27/23210	0.00511444	0.0549286	0.0402202	Errfi1/Nupr1	2
	GO:0060977	coronary vasculature morphogenesis	32/23210	0.00821913	0.0764672	0.060871	Gata4/Lrp2	2			GO:0045932	negative regulation of muscle contraction	31/23210	0.00628933	0.0587096	0.0457591	Sod1/Calca	2			GO:0003007	heart morphogenesis	280/23210	0.00516524	0.0552265	0.0404384	Id2/Gata3/Tpm1/Dhrs3/Hand1	5
	GO:0043491	protein kinase B signaling	186/23210	0.00832373	0.0770962	0.0613717	Gata4/Nrg1/Rcn3/Gas6	4			GO:0050482	arachidonic acid secretion	31/23210	0.00628933	0.0587096	0.0457591	Pla2g1b/Mif	2			GO:0010977	negative regulation of neuron projection development	175/23210	0.00521251	0.0553136	0.0405021	Lgals1/Cers2/H2-K1/Itm2c	4
	GO:0009895	negative regulation of catabolic process	294/23210	0.00856859	0.079013	0.0628975	Gata4/Nrg1/Cst3/Ctsa/Vps35	5			GO:1901797	negative regulation of signal transduction by p53 class mediator	31/23210	0.00628933	0.0587096	0.0457591	Mif/Rrn3	2			GO:0009144	purine nucleoside triphosphate metabolic process	281/23210	0.00524266	0.0553136	0.0405021	Ak2/Nupr1/Myc/Ak1/Cox7a2l	5
	GO:0007517	muscle organ development	424/23210	0.0096669	0.0886519	0.0705704	Sox17/Gata4/Gata6/Lrp2/Nrg1/Dkk1	6			GO:1903963	arachidonate transport	31/23210	0.00628933	0.0587096	0.0457591	Pla2g1b/Mif	2			GO:2000146	negative regulation of cell motility	281/23210	0.00524266	0.0553136	0.0405021	Gata3/Tpm1/Cnn2/Cdh1/Cers2	5
	GO:0050673	epithelial cell proliferation	425/23210	0.00977232	0.0886519	0.0705704	Dab2/Sparc/Ctsl/Htra1/Hnf1b/Glul	6			GO:0007006	mitochondrial membrane organization	98/23210	0.00637608	0.0592584	0.0461868	Chchd10/Hsp90aa1/Trp53	3			GO:0002705	positive regulation of leukocyte mediated immunity	176/23210	0.00531783	0.0554706	0.0406171	Gata3/Cadm1/H2-K1/Cd40	4
	GO:0038084	vascular endothelial growth factor signaling pathway	35/23210	0.00977827	0.0886519	0.0705704	Pdgfra/Cd63	2			GO:0006006	glucose metabolic process	194/23210	0.00664909	0.0613867	0.0478456	Pkm/Trp53/Grb10/Pdk1	4			GO:0001656	metanephros development	89/23210	0.00535185	0.0554706	0.0406171	Id2/Gata3/Myc	3
	GO:0001708	cell fate specification	103/23210	0.00978403	0.0886519	0.0705704	Sox17/Hnf1b/Dkk1	3			GO:0030947	regulation of vascular endothelial growth factor receptor signaling pathway	32/23210	0.00669199	0.0613867	0.0478456	Grb10/Nedd4	2			GO:0031016	pancreas development	89/23210	0.00535185	0.0554706	0.0406171	Igf2/Wls/Clu	3
	GO:0070372	regulation of ERK1 and ERK2 cascade	306/23210	0.0100721	0.0908671	0.0723338	Dab2/Pdgfra/Gata4/F2r/Gas6	5			GO:0051150	regulation of smooth muscle cell differentiation	32/23210	0.00669199	0.0613867	0.0478456	Rbpms2/Cth	2			GO:1904035	regulation of epithelial cell apoptotic process	89/23210	0.00535185	0.0554706	0.0406171	Gata3/Nupr1/Cd40	3
	GO:0043473	pigmentation	105/23210	0.0103079	0.0919535	0.0731987	Myo7a/Sparc/Cd63	3			GO:0045860	positive regulation of protein kinase activity	438/23210	0.00679935	0.0621026	0.0484037	Tdgf1/Ccnd1/Hsp90aa1/Mif/Sod1/Tcl1	6			GO:0051098	regulation of binding	403/23210	0.00537335	0.0554706	0.0406171	Id2/Sorl1/Gata3/Myc/Hand1/Sri	6
	GO:0050764	regulation of phagocytosis	105/23210	0.0103079	0.0919535	0.0731987	Calr/Pros1/Gas6	3			GO:1902275	regulation of chromatin organization	197/23210	0.00701252	0.0637748	0.049707	Pou5f1/Rif1/Trp53/Tet1	4			GO:0060445	branching involved in salivary gland morphogenesis	28/23210	0.00549372	0.0563866	0.0412878	Cdh1/Fgfr1	2
	GO:0001702	gastrulation with mouth forming second	36/23210	0.0103249	0.0919535	0.0731987	Gata4/Amot	2			GO:0006084	acetyl-CoA metabolic process	33/23210	0.00710608	0.0643495	0.0501549	Pipox/Pdk1	2			GO:0043535	regulation of blood vessel endothelial cell migration	90/23210	0.00552069	0.0563866	0.0412878	Igf2/Fgfr1/Cd40	3
	GO:0019058	viral life cycle	199/23210	0.0104828	0.0929623	0.0740017	P4hb/Vamp8/Gas6/Ppib	4			GO:0009408	response to heat	103/23210	0.00731295	0.0653846	0.0509617	Hsp90aa1/Sod1/Calca	3			GO:0061136	regulation of proteasomal protein catabolic process	178/23210	0.00553272	0.0563866	0.0412878	Nupr1/Clu/Psme2/Gpx1	4
	GO:0003014	renal system process	107/23210	0.0108478	0.0941516	0.0749484	Lgmn/F2r/Gas6	3			GO:0051289	protein homotetramerization	103/23210	0.00731295	0.0653846	0.0509617	Pkm/Trp53/Cth	3			GO:0009123	nucleoside monophosphate metabolic process	285/23210	0.00556062	0.0564309	0.0413202	Ak2/Nupr1/Myc/Ak1/Cox7a2l	5
	GO:0048145	regulation of fibroblast proliferation	107/23210	0.0108478	0.0941516	0.0749484	Pdgfra/Ifi30/Gas6	3			GO:1900542	regulation of purine nucleotide metabolic process	103/23210	0.00731295	0.0653846	0.0509617	Trp53/Mif/Pdk1	3			GO:1903578	regulation of ATP metabolic process	91/23210	0.00569271	0.0575276	0.0421233	Nupr1/Myc/Cox7a2l	3
	GO:0051222	positive regulation of protein transport	435/23210	0.0108721	0.0941516	0.0749484	Lrp2/Vamp8/F2r/Gas6/Glul/Vps35	6			GO:0051146	striated muscle cell differentiation	316/23210	0.00741492	0.0660177	0.0514551	Tdgf1/Nphs1/Mymx/Ddx39b/Cacybp	5			GO:1903037	regulation of leukocyte cell-cell adhesion	287/23210	0.00572461	0.0576069	0.0421813	Lgals1/Gata3/Igf2/Cd47/Ndfip1	5
	GO:0033144	negative regulation of intracellular steroid hormone receptor signaling pathway	37/23210	0.0108848	0.0941516	0.0749484	Dab2/Calr	2			GO:0000002	mitochondrial genome maintenance	34/23210	0.0075315	0.0667751	0.0520455	Trp53/Slc25a36	2			GO:0030838	positive regulation of actin filament polymerization	92/23210	0.00586792	0.0587326	0.0430056	Arpc2/Arpc1b/Arpc5	3
	GO:0099174	regulation of presynapse organization	37/23210	0.0108848	0.0941516	0.0749484	Dkk1/Vps35	2			GO:0018105	peptidyl-serine phosphorylation	318/23210	0.00760885	0.0671798	0.0523609	Tdgf1/Hsp90aa1/Mif/Pdk1/Tcl1	5			GO:0071353	cellular response to interleukin-4	29/23210	0.00588552	0.0587326	0.0430056	Gata3/Nfil3	2
	GO:0032103	positive regulation of response to external stimulus	312/23210	0.010888	0.0941516	0.0749484	Calr/Vamp8/Ctsc/Lgmn/Gas6	5			GO:0071560	cellular response to transforming growth factor beta stimulus	204/23210	0.00791109	0.0686364	0.0534962	Tdgf1/Trp53/Ltbp4/Usp9x	4			GO:0036473	cell death in response to oxidative stress	93/23210	0.00604633	0.060087	0.0439974	Psap/Gpx1/Hdac6	3
	GO:0048144	fibroblast proliferation	109/23210	0.0114037	0.0974622	0.0775838	Pdgfra/Ifi30/Gas6	3			GO:0008156	negative regulation of DNA replication	35/23210	0.00796818	0.0686364	0.0534962	Msh6/Trp53	2			GO:1902882	regulation of response to oxidative stress	94/23210	0.00622797	0.0612355	0.0448383	Psap/Gpx1/Hdac6	3
	GO:0051146	striated muscle cell differentiation	316/23210	0.0114564	0.0974622	0.0775838	Pdgfra/Gata4/Gata6/Nrg1/Dkk1	5			GO:0043516	regulation of DNA damage response, signal transduction by p53 class mediator	35/23210	0.00796818	0.0686364	0.0534962	Trp53/Mif	2			GO:0032673	regulation of interleukin-4 production	30/23210	0.00628975	0.0612355	0.0448383	Gata3/Ndfip1	2
	GO:0030513	positive regulation of BMP signaling pathway	38/23210	0.0114579	0.0974622	0.0775838	Gata4/Gata6	2			GO:1990089	response to nerve growth factor	35/23210	0.00796818	0.0686364	0.0534962	Stmn2/Calca	2			GO:0034110	regulation of homotypic cell-cell adhesion	30/23210	0.00628975	0.0612355	0.0448383	Lgals1/Pdpn	2
	GO:1900026	positive regulation of substrate adhesion-dependent cell spreading	38/23210	0.0114579	0.0974622	0.0775838	Dab2/Calr	2			GO:1990090	cellular response to nerve growth factor stimulus	35/23210	0.00796818	0.0686364	0.0534962	Stmn2/Calca	2			GO:0042744	hydrogen peroxide catabolic process	30/23210	0.00628975	0.0612355	0.0448383	Gpx3/Gpx1	2
	GO:0090100	positive regulation of transmembrane receptor protein serine/threonine kinase signaling pathway	110/23210	0.0116878	0.0990138	0.0788189	Dab2/Gata4/Gata6	3			GO:1990748	cellular detoxification	35/23210	0.00796818	0.0686364	0.0534962	Prdx1/Sod1	2			GO:1902003	regulation of amyloid-beta formation	30/23210	0.00628975	0.0612355	0.0448383	Sorl1/Clu	2
	GO:0002688	regulation of leukocyte chemotaxis	111/23210	0.0119759	0.100638	0.0801121	Calr/Lgmn/Gas6	3			GO:0006140	regulation of nucleotide metabolic process	107/23210	0.00811813	0.069645	0.0542823	Trp53/Mif/Pdk1	3			GO:0045766	positive regulation of angiogenesis	185/23210	0.00633044	0.0613822	0.0449457	Anxa3/Igf2/Jak1/Cd40	4
	GO:0015893	drug transport	207/23210	0.0119762	0.100638	0.0801121	Cubn/Amn/Lrp2/Car4	4			GO:0001702	gastrulation with mouth forming second	36/23210	0.008416	0.0713341	0.0555988	Gdf3/Otx2	2			GO:0001704	formation of primary germ layer	95/23210	0.00641283	0.0616817	0.045165	Wls/Fgfr1/Hand1	3
	GO:0010092	specification of animal organ identity	39/23210	0.012044	0.100802	0.0802422	Lrp2/Dkk1	2			GO:0042311	vasodilation	36/23210	0.008416	0.0713341	0.0555988	Sod1/Calca	2			GO:0046916	cellular transition metal ion homeostasis	95/23210	0.00641283	0.0616817	0.045165	Myc/Ndfip1/Mt2	3
	GO:0016525	negative regulation of angiogenesis	112/23210	0.0122681	0.10186	0.0810843	Col4a2/Sparc/Amot	3			GO:0048009	insulin-like growth factor receptor signaling pathway	36/23210	0.008416	0.0713341	0.0555988	Igfbp2/Grb10	2			GO:0043491	protein kinase B signaling	186/23210	0.00645031	0.0617939	0.0452472	Gata3/Igf2/Gpx1/Cd40	4
	GO:1905330	regulation of morphogenesis of an epithelium	112/23210	0.0122681	0.10186	0.0810843	Dab2/Pdgfra/Hnf1b	3			GO:0071559	response to transforming growth factor beta	208/23210	0.00845705	0.0713964	0.0556474	Tdgf1/Trp53/Ltbp4/Usp9x	4			GO:0050954	sensory perception of mechanical stimulus	296/23210	0.00650506	0.0620137	0.0454081	Psap/Cdh1/Myc/Fgfr1/Gpx1	5
	GO:0048608	reproductive structure development	449/23210	0.0125557	0.102124	0.0812946	Pdgfra/Gata4/Lrp2/Ctsl/Htra1/Hnf1b	6			GO:2000379	positive regulation of reactive oxygen species metabolic process	109/23210	0.00853952	0.0718065	0.055967	Hsp90aa1/Trp53/Sod1	3			GO:0050870	positive regulation of T cell activation	187/23210	0.00657167	0.0620137	0.0454081	Lgals1/Gata3/Igf2/Cd47	4
	GO:0090101	negative regulation of transmembrane receptor protein serine/threonine kinase signaling pathway	113/23210	0.0125644	0.102124	0.0812946	Lrp2/Htra1/Dkk1	3			GO:2001020	regulation of response to DNA damage stimulus	209/23210	0.0085973	0.0720066	0.056123	Rif1/Trp53/Mif/Ddx39b	4			GO:0009141	nucleoside triphosphate metabolic process	298/23210	0.00668815	0.0620137	0.0454081	Ak2/Nupr1/Myc/Ak1/Cox7a2l	5
	GO:0045732	positive regulation of protein catabolic process	210/23210	0.0125696	0.102124	0.0812946	Dab2/Sox17/Ctsc/Vps35	4			GO:0044270	cellular nitrogen compound catabolic process	463/23210	0.00881334	0.0735254	0.0573068	Enpp3/Pkm/Trp53/Eno1b/Mif/Tet1	6			GO:0002828	regulation of type 2 immune response	31/23210	0.00670628	0.0620137	0.0454081	Gata3/Ndfip1	2
	GO:0010470	regulation of gastrulation	40/23210	0.012643	0.102124	0.0812946	Sox17/Dkk1	2			GO:0035794	positive regulation of mitochondrial membrane permeability	37/23210	0.0088749	0.0737487	0.0574808	Chchd10/Trp53	2			GO:0019884	antigen processing and presentation of exogenous antigen	31/23210	0.00670628	0.0620137	0.0454081	H2-K1/Psme2	2
	GO:0060325	face morphogenesis	40/23210	0.012643	0.102124	0.0812946	Pdgfra/Dkk1	2			GO:0019079	viral genome replication	111/23210	0.00897357	0.0742773	0.0578928	Ifitm3/Ifitm2/Ifitm1	3			GO:0033561	regulation of water loss via skin	31/23210	0.00670628	0.0620137	0.0454081	Cdh1/Cldn4	2
	GO:0098801	regulation of renal system process	40/23210	0.012643	0.102124	0.0812946	F2r/Gas6	2			GO:0031346	positive regulation of cell projection organization	466/23210	0.00908094	0.0748736	0.0583575	Cobl/Fn1/Hsp90aa1/Mif/Stmn2/Rrn3	6			GO:0042036	negative regulation of cytokine biosynthetic process	31/23210	0.00670628	0.0620137	0.0454081	Errfi1/Rnf128	2
	GO:1903053	regulation of extracellular matrix organization	40/23210	0.012643	0.102124	0.0812946	Dpp4/Colgalt1	2			GO:1905269	positive regulation of chromatin organization	112/23210	0.00919536	0.0755232	0.0588638	Rif1/Trp53/Tet1	3			GO:0048535	lymph node development	31/23210	0.00670628	0.0620137	0.0454081	Id2/Pdpn	2
	GO:0061458	reproductive system development	453/23210	0.0130687	0.10503	0.083608	Pdgfra/Gata4/Lrp2/Ctsl/Htra1/Hnf1b	6			GO:0008406	gonad development	214/23210	0.00932143	0.0759457	0.0591931	Nanog/Ccnd1/Nr0b1/Sod1	4			GO:0070670	response to interleukin-4	31/23210	0.00670628	0.0620137	0.0454081	Gata3/Nfil3	2
	GO:0050920	regulation of chemotaxis	213/23210	0.0131815	0.10503	0.083608	Pdgfra/Calr/Lgmn/Gas6	4			GO:0031935	regulation of chromatin silencing	38/23210	0.00934477	0.0759457	0.0591931	Pou5f1/Tet1	2			GO:0009150	purine ribonucleotide metabolic process	423/23210	0.00676145	0.0622833	0.0456056	Ak2/Nupr1/Myc/Ak1/Acaa2/Cox7a2l	6
	GO:1904951	positive regulation of establishment of protein localization	454/23210	0.0131992	0.10503	0.083608	Lrp2/Vamp8/F2r/Gas6/Glul/Vps35	6			GO:0046700	heterocycle catabolic process	469/23210	0.00935433	0.0759457	0.0591931	Enpp3/Pkm/Trp53/Eno1b/Mif/Tet1	6			GO:0006119	oxidative phosphorylation	97/23210	0.00679232	0.062328	0.0456383	Nupr1/Myc/Cox7a2l	3
	GO:0033059	cellular pigmentation	41/23210	0.0132547	0.10503	0.083608	Myo7a/Cd63	2			GO:0007409	axonogenesis	470/23210	0.00944676	0.0763071	0.0594749	Cobl/Fn1/Hsp90aa1/Otx2/Usp9x/Stmn1	6			GO:0002822	regulation of adaptive immune response based on somatic recombination of immune receptors built from immunoglobulin superfamily domains	189/23210	0.00681892	0.0623332	0.0456421	Gata3/H2-K1/Ndfip1/Cd40	4
	GO:0033628	regulation of cell adhesion mediated by integrin	41/23210	0.0132547	0.10503	0.083608	Dpp4/Podxl	2			GO:0032271	regulation of protein polymerization	215/23210	0.00947087	0.0763071	0.0594749	Nphs1/Hsp90aa1/Stmn2/Stmn1	4			GO:0002449	lymphocyte mediated immunity	425/23210	0.00691333	0.062956	0.0460981	Gata3/Igf2/Cadm1/H2-K1/Ndfip1/Cd40	6
	GO:0048639	positive regulation of developmental growth	214/23210	0.0133896	0.105697	0.0841391	Gata4/Gata6/Nrg1/Ppib	4			GO:0042472	inner ear morphogenesis	114/23210	0.00964853	0.0774441	0.060361	Sox2/Otx2/Sod1	3			GO:0007041	lysosomal transport	98/23210	0.00698698	0.0631465	0.0462376	Cdx2/Psap/Sorl1	3
	GO:2000181	negative regulation of blood vessel morphogenesis	116/23210	0.0134777	0.105991	0.0843729	Col4a2/Sparc/Amot	3			GO:1902108	regulation of mitochondrial membrane permeability involved in apoptotic process	39/23210	0.00982553	0.0776877	0.0605509	Chchd10/Trp53	2			GO:0072080	nephron tubule development	98/23210	0.00698698	0.0631465	0.0462376	Gata3/Myc/Prom1	3
	GO:0051701	interaction with host	117/23210	0.0137904	0.107926	0.0859135	P4hb/Vamp8/Gas6	3			GO:1902692	regulation of neuroblast proliferation	39/23210	0.00982553	0.0776877	0.0605509	Trp53/Sox2	2			GO:0050714	positive regulation of protein secretion	302/23210	0.00706513	0.0636128	0.046579	Gata3/Cadm1/Wls/Ezr/Sri	5
	GO:0001709	cell fate determination	42/23210	0.0138792	0.107926	0.0859135	Sox17/Gata6	2			GO:1905710	positive regulation of membrane permeability	39/23210	0.00982553	0.0776877	0.0605509	Chchd10/Trp53	2			GO:0060706	cell differentiation involved in embryonic placenta development	32/23210	0.00713503	0.0640015	0.0468636	Krt19/Hand1	2
	GO:0055023	positive regulation of cardiac muscle tissue growth	42/23210	0.0138792	0.107926	0.0859135	Gata4/Gata6	2			GO:2000142	regulation of DNA-templated transcription, initiation	39/23210	0.00982553	0.0776877	0.0605509	Trp53/Rrn3	2			GO:0050863	regulation of T cell activation	304/23210	0.0072591	0.0648715	0.0475006	Lgals1/Gata3/Igf2/Cd47/Ndfip1	5
	GO:0019751	polyol metabolic process	118/23210	0.0141071	0.109291	0.0869999	Pth1r/Pcbd1/Galk1	3			GO:0045137	development of primary sexual characteristics	218/23210	0.00992856	0.0782105	0.0609584	Nanog/Ccnd1/Nr0b1/Sod1	4			GO:0002285	lymphocyte activation involved in immune response	193/23210	0.00733176	0.0652772	0.0477977	Lgals1/Gata3/Ndfip1/Cd40	4
	GO:0070374	positive regulation of ERK1 and ERK2 cascade	218/23210	0.0142431	0.109936	0.0875132	Pdgfra/Gata4/F2r/Gas6	4			GO:0033674	positive regulation of kinase activity	476/23210	0.0100151	0.0786001	0.061262	Tdgf1/Ccnd1/Hsp90aa1/Mif/Sod1/Tcl1	6			GO:0016042	lipid catabolic process	306/23210	0.00745677	0.065395	0.047884	Sct/Pla2g7/Psap/Sorl1/Acaa2	5
	GO:0090090	negative regulation of canonical Wnt signaling pathway	119/23210	0.014428	0.110952	0.0883222	Dab2/Sox17/Dkk1	3			GO:0022037	metencephalon development	116/23210	0.0101145	0.0790875	0.0616419	Trp53/Otx2/Usp9x	3			GO:0006006	glucose metabolic process	194/23210	0.00746383	0.065395	0.047884	Igf2/Myc/Fabp5/Fbp2	4
	GO:0032102	negative regulation of response to external stimulus	336/23210	0.0146036	0.111889	0.0890684	Pdgfra/Tfpi/Htra1/Pros1/Vps35	5			GO:0010470	regulation of gastrulation	40/23210	0.0103171	0.0794808	0.0619485	Nanog/Otx2	2			GO:0009259	ribonucleotide metabolic process	433/23210	0.00754572	0.065395	0.047884	Ak2/Nupr1/Myc/Ak1/Acaa2/Cox7a2l	6
	GO:0002062	chondrocyte differentiation	120/23210	0.014753	0.111966	0.0891291	Pth1r/Serpinh1/Hspg2	3			GO:0031062	positive regulation of histone methylation	40/23210	0.0103171	0.0794808	0.0619485	Rif1/Tet1	2			GO:0007026	negative regulation of microtubule depolymerization	33/23210	0.00757589	0.065395	0.047884	Mid1/Hdac6	2
	GO:0008584	male gonad development	120/23210	0.014753	0.111966	0.0891291	Pdgfra/Gata4/Lrp2	3			GO:0070207	protein homotrimerization	40/23210	0.0103171	0.0794808	0.0619485	Mif/Tcl1	2			GO:0061842	microtubule organizing center localization	33/23210	0.00757589	0.065395	0.047884	Arpc5/Ezr	2
	GO:0050768	negative regulation of neurogenesis	337/23210	0.0147747	0.111966	0.0891291	Dab2/Ctsz/Nrg1/Calr/Dkk1	5			GO:0018209	peptidyl-serine modification	343/23210	0.0103397	0.0794808	0.0619485	Tdgf1/Hsp90aa1/Mif/Pdk1/Tcl1	5			GO:1903205	regulation of hydrogen peroxide-induced cell death	33/23210	0.00757589	0.065395	0.047884	Psap/Hdac6	2
	GO:0006611	protein export from nucleus	121/23210	0.0150822	0.11347	0.0903268	Calr/Nxf7/Gas6	3			GO:0007498	mesoderm development	117/23210	0.0103524	0.0794808	0.0619485	Gdf3/Nanog/Pou5f1	3			GO:0031532	actin cytoskeleton reorganization	101/23210	0.00759073	0.065395	0.047884	F11r/Arpc2/Ezr	3
	GO:0046546	development of primary male sexual characteristics	121/23210	0.0150822	0.11347	0.0903268	Pdgfra/Gata4/Lrp2	3			GO:0019439	aromatic compound catabolic process	483/23210	0.0107086	0.0819189	0.0638488	Enpp3/Pkm/Trp53/Eno1b/Mif/Tet1	6			GO:0034446	substrate adhesion-dependent cell spreading	101/23210	0.00759073	0.065395	0.047884	Arpc2/Pdpn/Fermt2	3
	GO:1903532	positive regulation of secretion by cell	472/23210	0.0157079	0.117753	0.0937358	Dab2/Lamp1/Vamp8/F2r/Glul/Vps35	6			GO:0032459	regulation of protein oligomerization	41/23210	0.0108194	0.0820188	0.0639266	Trp53/Tcl1	2			GO:0110110	positive regulation of animal organ morphogenesis	101/23210	0.00759073	0.065395	0.047884	Gata3/Myc/Fgfr1	3
	GO:0032814	regulation of natural killer cell activation	45/23210	0.0158274	0.117801	0.0937741	Lamp1/Gas6	2			GO:0046627	negative regulation of insulin receptor signaling pathway	41/23210	0.0108194	0.0820188	0.0639266	Grb10/Socs2	2			GO:0051897	positive regulation of protein kinase B signaling	102/23210	0.00779862	0.0669452	0.0490191	Gata3/Igf2/Gpx1	3
	GO:0060421	positive regulation of heart growth	45/23210	0.0158274	0.117801	0.0937741	Gata4/Gata6	2			GO:2000278	regulation of DNA biosynthetic process	119/23210	0.0108378	0.0820188	0.0639266	Hsp90aa1/Trp53/Ddx39b	3			GO:0007519	skeletal muscle tissue development	197/23210	0.00786946	0.067312	0.0492877	Nupr1/Myc/Gpx1/Hdac6	4
	GO:2000116	regulation of cysteine-type endopeptidase activity	226/23210	0.0160519	0.118939	0.0946805	Sox7/Lgmn/F2r/Gas6	4			GO:0010948	negative regulation of cell cycle process	226/23210	0.0112187	0.0839908	0.0654636	Ccnd1/Msh6/Trp53/Mif	4			GO:0006165	nucleoside diphosphate phosphorylation	103/23210	0.00800986	0.0677074	0.0495772	Nupr1/Myc/Ak1	3
	GO:0061008	hepaticobiliary system development	124/23210	0.0160945	0.118939	0.0946805	Sox17/Gata6/Hnf1b	3			GO:0001709	cell fate determination	42/23210	0.0113322	0.0839908	0.0654636	Pou5f1/Otx2	2			GO:1900542	regulation of purine nucleotide metabolic process	103/23210	0.00800986	0.0677074	0.0495772	Nupr1/Myc/Cox7a2l	3
	GO:0033674	positive regulation of kinase activity	476/23210	0.0163074	0.120087	0.0955939	Dab2/Pdgfra/Nrg1/F2r/Dkk1/Gas6	6			GO:0045740	positive regulation of DNA replication	42/23210	0.0113322	0.0839908	0.0654636	Wiz/Cacybp	2			GO:0002021	response to dietary excess	34/23210	0.00802877	0.0677074	0.0495772	Sct/Sorl1	2
	GO:0060323	head morphogenesis	46/23210	0.0165013	0.120662	0.096052	Pdgfra/Dkk1	2			GO:0001889	liver development	121/23210	0.0113362	0.0839908	0.0654636	Pkm/Ccnd1/Cobl	3			GO:0050869	negative regulation of B cell activation	34/23210	0.00802877	0.0677074	0.0495772	Id2/Ndfip1	2
	GO:0072604	interleukin-6 secretion	46/23210	0.0165013	0.120662	0.096052	F2r/Gas6	2			GO:0010906	regulation of glucose metabolic process	121/23210	0.0113362	0.0839908	0.0654636	Trp53/Grb10/Pdk1	3			GO:0051052	regulation of DNA metabolic process	440/23210	0.00813255	0.0682306	0.0499603	Anxa3/Gata3/Myc/Fgfr1/Ndfip1/Cd40	6
	GO:1901617	organic hydroxy compound biosynthetic process	229/23210	0.0167658	0.122167	0.0972501	Dab2/Pth1r/Pcbd1/Vps35	4			GO:0046717	acid secretion	121/23210	0.0113362	0.0839908	0.0654636	Pla2g1b/Trh/Mif	3			GO:0071236	cellular response to antibiotic	199/23210	0.00814778	0.0682306	0.0499603	Psap/Arpc2/Clu/Hdac6	4
	GO:0045787	positive regulation of cell cycle	349/23210	0.0169343	0.122965	0.0978854	Gata4/Gata6/Gdpd5/Calr/Lgmn	5			GO:0048568	embryonic organ development	493/23210	0.0117577	0.0857412	0.0668279	Gdf3/Cobl/Trp53/Sox2/Otx2/Sod1	6			GO:0061326	renal tubule development	104/23210	0.00822444	0.0686325	0.0502546	Gata3/Myc/Prom1	3
	GO:0009952	anterior/posterior pattern specification	231/23210	0.0172526	0.12441	0.099035	Sox17/Gata4/Hnf1b/Dkk1	4			GO:0008631	intrinsic apoptotic signaling pathway in response to oxidative stress	43/23210	0.0118557	0.0857412	0.0668279	Sod1/Pdk1	2			GO:0032388	positive regulation of intracellular transport	200/23210	0.00828934	0.0688034	0.0503797	Sorl1/Cdh1/Arpc2/Ezr	4
	GO:0060348	bone development	231/23210	0.0172526	0.12441	0.099035	Serpinh1/Sparc/Hspg2/Ppib	4			GO:0031128	developmental induction	43/23210	0.0118557	0.0857412	0.0668279	Pou5f1/Sox2	2			GO:0046939	nucleotide phosphorylation	105/23210	0.00844239	0.0688034	0.0503797	Nupr1/Myc/Ak1	3
	GO:0001894	tissue homeostasis	232/23210	0.0174993	0.124488	0.0990977	Pth1r/Ctsh/Rcn3/F2r	4			GO:0032924	activin receptor signaling pathway	43/23210	0.0118557	0.0857412	0.0668279	Tdgf1/Lefty1	2			GO:0048147	negative regulation of fibroblast proliferation	35/23210	0.00849355	0.0688034	0.0503797	Nupr1/Myc	2
	GO:1903531	negative regulation of secretion by cell	232/23210	0.0174993	0.124488	0.0990977	Srgn/Vamp8/F2r/Gas6	4			GO:0043403	skeletal muscle tissue regeneration	43/23210	0.0118557	0.0857412	0.0668279	Pkm/Mymx	2			GO:2000249	regulation of actin cytoskeleton reorganization	35/23210	0.00849355	0.0688034	0.0503797	F11r/Arpc2	2
	GO:0003279	cardiac septum development	128/23210	0.0175024	0.124488	0.0990977	Gata4/Gata6/Lrp2	3			GO:0048854	brain morphogenesis	43/23210	0.0118557	0.0857412	0.0668279	Sox2/Otx2	2			GO:2001038	regulation of cellular response to drug	35/23210	0.00849355	0.0688034	0.0503797	Psap/Hdac6	2
	GO:1901343	negative regulation of vasculature development	128/23210	0.0175024	0.124488	0.0990977	Col4a2/Sparc/Amot	3			GO:0060964	regulation of gene silencing by miRNA	43/23210	0.0118557	0.0857412	0.0668279	Pou5f1/Trp53	2			GO:0051146	striated muscle cell differentiation	316/23210	0.00850177	0.0688034	0.0503797	Krt19/Igf2/Gpx1/Hdac6/Actg1	5
	GO:2000725	regulation of cardiac muscle cell differentiation	48/23210	0.0178854	0.126779	0.100921	Nrg1/Dkk1	2			GO:0033138	positive regulation of peptidyl-serine phosphorylation	124/23210	0.0121083	0.0869744	0.0677891	Hsp90aa1/Mif/Tcl1	3			GO:0051271	negative regulation of cellular component movement	316/23210	0.00850177	0.0688034	0.0503797	Gata3/Tpm1/Cnn2/Cdh1/Cers2	5
	GO:0022411	cellular component disassembly	357/23210	0.0184851	0.129607	0.103173	Retreg1/Nrg1/Vamp8/Dpp4/Lamc1	5			GO:0061008	hepaticobiliary system development	124/23210	0.0121083	0.0869744	0.0677891	Pkm/Ccnd1/Cobl	3			GO:0022600	digestive system process	106/23210	0.00866372	0.0688034	0.0503797	Sct/F11r/Ezr	3
	GO:0050708	regulation of protein secretion	490/23210	0.0185304	0.129607	0.103173	Srgn/Vamp8/F2r/Gas6/Glul/Vps35	6			GO:0007631	feeding behavior	125/23210	0.0123722	0.0884935	0.0689731	Trh/Mif/Calca	3			GO:0045185	maintenance of protein location	106/23210	0.00866372	0.0688034	0.0503797	Sorl1/Tmsb4x/Sri	3
	GO:0002474	antigen processing and presentation of peptide antigen via MHC class I	49/23210	0.0185953	0.129607	0.103173	Ifi30/Calr	2			GO:0062012	regulation of small molecule metabolic process	359/23210	0.0124033	0.0884935	0.0689731	Trp53/Mif/Sod1/Grb10/Pdk1	5			GO:0048562	embryonic organ morphogenesis	318/23210	0.00872235	0.0688034	0.0503797	Id2/Gata3/Myc/Fgfr1/Hand1	5
	GO:0014888	striated muscle adaptation	49/23210	0.0185953	0.129607	0.103173	Gata4/Gata6	2			GO:0010976	positive regulation of neuron projection development	362/23210	0.0128192	0.0911536	0.0710465	Cobl/Fn1/Mif/Stmn2/Rrn3	5			GO:1903039	positive regulation of leukocyte cell-cell adhesion	203/23210	0.00872368	0.0688034	0.0503797	Lgals1/Gata3/Igf2/Cd47	4
	GO:0043300	regulation of leukocyte degranulation	49/23210	0.0185953	0.129607	0.103173	Lamp1/Vamp8	2			GO:0010259	multicellular organism aging	45/23210	0.0129338	0.0913557	0.071204	Msh6/Trp53	2			GO:0006163	purine nucleotide metabolic process	447/23210	0.00875164	0.0688034	0.0503797	Ak2/Nupr1/Myc/Ak1/Acaa2/Cox7a2l	6
	GO:0050678	regulation of epithelial cell proliferation	358/23210	0.0186853	0.129801	0.103327	Dab2/Sparc/Ctsl/Htra1/Glul	5			GO:1900077	negative regulation of cellular response to insulin stimulus	45/23210	0.0129338	0.0913557	0.071204	Grb10/Socs2	2			GO:0007159	leukocyte cell-cell adhesion	319/23210	0.00883411	0.0688034	0.0503797	Lgals1/Gata3/Igf2/Cd47/Ndfip1	5
	GO:0030177	positive regulation of Wnt signaling pathway	132/23210	0.0189771	0.13139	0.104592	Dab2/Atp6v0c/Vps35	3			GO:0006110	regulation of glycolytic process	46/23210	0.0134883	0.0931001	0.0725636	Trp53/Mif	2			GO:0018108	peptidyl-tyrosine phosphorylation	319/23210	0.00883411	0.0688034	0.0503797	Errfi1/Igf2/Jak1/Fgfr1/Cd40	5
	GO:0042491	inner ear auditory receptor cell differentiation	50/23210	0.0193169	0.132257	0.105282	Myo7a/Myo6	2			GO:0019674	NAD metabolic process	46/23210	0.0134883	0.0931001	0.0725636	Ldhb/Trp53	2			GO:1904018	positive regulation of vasculature development	204/23210	0.0088717	0.0688034	0.0503797	Anxa3/Igf2/Jak1/Cd40	4
	GO:0060043	regulation of cardiac muscle cell proliferation	50/23210	0.0193169	0.132257	0.105282	Gata4/Gata6	2			GO:0030811	regulation of nucleotide catabolic process	46/23210	0.0134883	0.0931001	0.0725636	Trp53/Mif	2			GO:0006140	regulation of nucleotide metabolic process	107/23210	0.00888844	0.0688034	0.0503797	Nupr1/Myc/Cox7a2l	3
	GO:1902930	regulation of alcohol biosynthetic process	50/23210	0.0193169	0.132257	0.105282	Dab2/Pth1r	2			GO:0031111	negative regulation of microtubule polymerization or depolymerization	46/23210	0.0134883	0.0931001	0.0725636	Stmn2/Stmn1	2			GO:0031114	regulation of microtubule depolymerization	36/23210	0.00897015	0.0688034	0.0503797	Mid1/Hdac6	2
	GO:0007034	vacuolar transport	133/23210	0.0193563	0.132257	0.105282	Lamp1/Vps35/Atp6v0d1	3			GO:0060147	regulation of posttranscriptional gene silencing	46/23210	0.0134883	0.0931001	0.0725636	Pou5f1/Trp53	2			GO:0034205	amyloid-beta formation	36/23210	0.00897015	0.0688034	0.0503797	Sorl1/Clu	2
	GO:0046394	carboxylic acid biosynthetic process	362/23210	0.0195006	0.132808	0.10572	Hkdc1/Plod2/Mgst3/Glul/Galk1	5			GO:0060966	regulation of gene silencing by RNA	46/23210	0.0134883	0.0931001	0.0725636	Pou5f1/Trp53	2			GO:0070528	protein kinase C signaling	36/23210	0.00897015	0.0688034	0.0503797	Arpc2/Cd40	2
	GO:0016053	organic acid biosynthetic process	363/23210	0.019708	0.133583	0.106337	Hkdc1/Plod2/Mgst3/Glul/Galk1	5			GO:0098754	detoxification	46/23210	0.0134883	0.0931001	0.0725636	Prdx1/Sod1	2			GO:1902991	regulation of amyloid precursor protein catabolic process	36/23210	0.00897015	0.0688034	0.0503797	Sorl1/Clu	2
	GO:0001101	response to acid chemical	364/23210	0.0199168	0.133583	0.106337	Pdgfra/Col4a1/Gata4/Ctsh/Dkk1	5			GO:0032309	icosanoid secretion	47/23210	0.014053	0.0957504	0.0746292	Pla2g1b/Mif	2			GO:0002819	regulation of adaptive immune response	205/23210	0.00902136	0.0688034	0.0503797	Gata3/H2-K1/Ndfip1/Cd40	4
	GO:0031018	endocrine pancreas development	51/23210	0.0200502	0.133583	0.106337	Gata6/Hnf1b	2			GO:0048010	vascular endothelial growth factor receptor signaling pathway	47/23210	0.014053	0.0957504	0.0746292	Grb10/Nedd4	2			GO:0031345	negative regulation of cell projection organization	205/23210	0.00902136	0.0688034	0.0503797	Lgals1/Cers2/H2-K1/Itm2c	4
	GO:0060428	lung epithelium development	51/23210	0.0200502	0.133583	0.106337	Gata6/Rcn3	2			GO:0071300	cellular response to retinoic acid	47/23210	0.014053	0.0957504	0.0746292	Phc1/Halr1	2			GO:0030048	actin filament-based movement	108/23210	0.00911655	0.0688034	0.0503797	Tpm1/Pdpn/Sri	3
	GO:0051168	nuclear export	135/23210	0.0201271	0.133583	0.106337	Calr/Nxf7/Gas6	3			GO:0090199	regulation of release of cytochrome c from mitochondria	47/23210	0.014053	0.0957504	0.0746292	Chchd10/Trp53	2			GO:1904659	glucose transmembrane transport	108/23210	0.00911655	0.0688034	0.0503797	Myc/Ak1/Fabp5	3
	GO:0071453	cellular response to oxygen levels	135/23210	0.0201271	0.133583	0.106337	Gata6/P4hb/Atp6v0d1	3			GO:0006260	DNA replication	243/23210	0.0143078	0.0971675	0.0757337	Wiz/Msh6/Trp53/Cacybp	4			GO:0060538	skeletal muscle organ development	206/23210	0.00917266	0.0688034	0.0503797	Nupr1/Myc/Gpx1/Hdac6	4
	GO:1903364	positive regulation of cellular protein catabolic process	135/23210	0.0201271	0.133583	0.106337	Dab2/Ctsc/Vps35	3			GO:0007520	myoblast fusion	48/23210	0.0146279	0.0971675	0.0757337	Nphs1/Mymx	2			GO:1902115	regulation of organelle assembly	206/23210	0.00917266	0.0688034	0.0503797	Nupr1/Arpc2/Vdac3/Ezr	4
	GO:0046879	hormone secretion	365/23210	0.0201271	0.133583	0.106337	Dab2/Lrp2/Vamp8/Hnf1b/Glul	5			GO:0030857	negative regulation of epithelial cell differentiation	48/23210	0.0146279	0.0971675	0.0757337	Gdf3/Ccnd1	2			GO:0018212	peptidyl-tyrosine modification	322/23210	0.00917536	0.0688034	0.0503797	Errfi1/Igf2/Jak1/Fgfr1/Cd40	5
	GO:0035270	endocrine system development	136/23210	0.0205188	0.13532	0.10772	Pdgfra/Gata6/Hnf1b	3			GO:0032892	positive regulation of organic acid transport	48/23210	0.0146279	0.0971675	0.0757337	Trh/Mif	2			GO:0001910	regulation of leukocyte mediated cytotoxicity	109/23210	0.00934807	0.0688034	0.0503797	Igf2/Cadm1/H2-K1	3
	GO:2001056	positive regulation of cysteine-type endopeptidase activity	136/23210	0.0205188	0.13532	0.10772	Sox7/Lgmn/F2r	3			GO:0044786	cell cycle DNA replication	48/23210	0.0146279	0.0971675	0.0757337	Wiz/Msh6	2			GO:0008645	hexose transmembrane transport	109/23210	0.00934807	0.0688034	0.0503797	Myc/Ak1/Fabp5	3
	GO:1901215	negative regulation of neuron death	244/23210	0.0206324	0.135428	0.107806	Retreg1/Lgmn/F2r/Vps35	4			GO:0045910	negative regulation of DNA recombination	48/23210	0.0146279	0.0971675	0.0757337	Msh6/Rif1	2			GO:0042035	regulation of cytokine biosynthetic process	109/23210	0.00934807	0.0688034	0.0503797	Errfi1/Rnf128/Gata3	3
	GO:1901214	regulation of neuron death	368/23210	0.0207668	0.135428	0.107806	Retreg1/Ctsz/Lgmn/F2r/Vps35	5			GO:0051972	regulation of telomerase activity	48/23210	0.0146279	0.0971675	0.0757337	Hsp90aa1/Trp53	2			GO:0072009	nephron epithelium development	109/23210	0.00934807	0.0688034	0.0503797	Gata3/Myc/Prom1	3
	GO:0035924	cellular response to vascular endothelial growth factor stimulus	52/23210	0.0207951	0.135428	0.107806	Pdgfra/Cd63	2			GO:0090342	regulation of cell aging	48/23210	0.0146279	0.0971675	0.0757337	Trp53/Mif	2			GO:0002053	positive regulation of mesenchymal cell proliferation	37/23210	0.00945846	0.0688034	0.0503797	Myc/Fgfr1	2
	GO:0060351	cartilage development involved in endochondral bone morphogenesis	52/23210	0.0207951	0.135428	0.107806	Serpinh1/Hspg2	2			GO:0031334	positive regulation of protein complex assembly	246/23210	0.0149035	0.0986888	0.0769195	Nphs1/Hsp90aa1/Trp53/Tcl1	4			GO:0007435	salivary gland morphogenesis	37/23210	0.00945846	0.0688034	0.0503797	Cdh1/Fgfr1	2
	GO:0002456	T cell mediated immunity	137/23210	0.0209147	0.135783	0.108088	Ctsh/Dpp4/Ctsc	3			GO:0007568	aging	247/23210	0.0151055	0.0997148	0.0777191	Msh6/Trp53/Mif/Sod1	4			GO:0014003	oligodendrocyte development	37/23210	0.00945846	0.0688034	0.0503797	Id2/Clu	2
	GO:0031330	negative regulation of cellular catabolic process	247/23210	0.0214662	0.138931	0.110594	Gata4/Cst3/Ctsa/Vps35	4			GO:0042471	ear morphogenesis	136/23210	0.015494	0.101962	0.0794707	Sox2/Otx2/Sod1	3			GO:0032633	interleukin-4 production	37/23210	0.00945846	0.0688034	0.0503797	Gata3/Ndfip1	2
	GO:1900024	regulation of substrate adhesion-dependent cell spreading	53/23210	0.0215513	0.139049	0.110689	Dab2/Calr	2			GO:0048675	axon extension	137/23210	0.0157978	0.103383	0.0805782	Fn1/Hsp90aa1/Usp9x	3			GO:0035850	epithelial cell differentiation involved in kidney development	37/23210	0.00945846	0.0688034	0.0503797	Gata3/Prom1	2
	GO:0032147	activation of protein kinase activity	248/23210	0.0217487	0.139758	0.111253	Dab2/Nrg1/F2r/Gas6	4			GO:0090329	regulation of DNA-dependent DNA replication	50/23210	0.0158075	0.103383	0.0805782	Wiz/Msh6	2			GO:0036474	cell death in response to hydrogen peroxide	37/23210	0.00945846	0.0688034	0.0503797	Psap/Hdac6	2
	GO:0003002	regionalization	373/23210	0.0218623	0.139758	0.111253	Sox17/Gata4/Lrp2/Hnf1b/Dkk1	5			GO:0051260	protein homooligomerization	383/23210	0.0159976	0.104304	0.0812964	Pkm/Trp53/Mif/Tcl1/Cth	5			GO:0042092	type 2 immune response	37/23210	0.00945846	0.0688034	0.0503797	Gata3/Ndfip1	2
	GO:0009914	hormone transport	373/23210	0.0218623	0.139758	0.111253	Dab2/Lrp2/Vamp8/Hnf1b/Glul	5			GO:1901652	response to peptide	384/23210	0.0161609	0.105046	0.0818744	Pkm/Trp53/Grb10/Socs2/Cacybp	5			GO:0045191	regulation of isotype switching	37/23210	0.00945846	0.0688034	0.0503797	Ndfip1/Cd40	2
	GO:0050921	positive regulation of chemotaxis	140/23210	0.0221275	0.141021	0.112258	Calr/Lgmn/Gas6	3			GO:0017145	stem cell division	51/23210	0.0164121	0.106028	0.0826401	Nanog/Etv5	2			GO:0050892	intestinal absorption	37/23210	0.00945846	0.0688034	0.0503797	F11r/Ezr	2
	GO:0044060	regulation of endocrine process	54/23210	0.0223189	0.141806	0.112884	Dab2/F2r	2			GO:0045912	negative regulation of carbohydrate metabolic process	51/23210	0.0164121	0.106028	0.0826401	Trp53/Grb10	2			GO:0051693	actin filament capping	37/23210	0.00945846	0.0688034	0.0503797	Tpm1/Arpc2	2
	GO:0001909	leukocyte mediated cytotoxicity	141/23210	0.0225402	0.142345	0.113312	Lamp1/Ctsh/Ctsc	3			GO:0072089	stem cell proliferation	140/23210	0.0167293	0.107749	0.0839811	Nanog/Trp53/Sox2	3			GO:1901385	regulation of voltage-gated calcium channel activity	37/23210	0.00945846	0.0688034	0.0503797	Ahnak/Sri	2
	GO:0046165	alcohol biosynthetic process	141/23210	0.0225402	0.142345	0.113312	Dab2/Pth1r/Pcbd1	3			GO:0007019	microtubule depolymerization	52/23210	0.0170266	0.109001	0.0849569	Stmn2/Stmn1	2			GO:1903050	regulation of proteolysis involved in cellular protein catabolic process	208/23210	0.00948022	0.0688034	0.0503797	Nupr1/Clu/Psme2/Gpx1	4
	GO:0050680	negative regulation of epithelial cell proliferation	142/23210	0.0229571	0.144118	0.114724	Dab2/Sparc/Ctsl	3			GO:0072527	pyrimidine-containing compound metabolic process	52/23210	0.0170266	0.109001	0.0849569	Enpp3/Tet1	2			GO:0007156	homophilic cell adhesion via plasma membrane adhesion molecules	110/23210	0.00958301	0.0693393	0.0507721	Anxa3/Cadm1/Cdh1	3
	GO:0007528	neuromuscular junction development	55/23210	0.0230976	0.144118	0.114724	Col4a1/F2r	2			GO:0002204	somatic recombination of immunoglobulin genes involved in immune response	53/23210	0.0176507	0.109934	0.0856839	Msh6/Rif1	2			GO:2000027	regulation of animal organ morphogenesis	209/23210	0.00963648	0.0695162	0.0509017	Gata3/Cdh1/Myc/Fgfr1	4
	GO:0010665	regulation of cardiac muscle cell apoptotic process	55/23210	0.0230976	0.144118	0.114724	Gata4/Gata6	2			GO:0002208	somatic diversification of immunoglobulins involved in immune response	53/23210	0.0176507	0.109934	0.0856839	Msh6/Rif1	2			GO:0015749	monosaccharide transmembrane transport	111/23210	0.00982138	0.0706372	0.0517225	Myc/Ak1/Fabp5	3
	GO:0035315	hair cell differentiation	55/23210	0.0230976	0.144118	0.114724	Myo7a/Myo6	2			GO:0030514	negative regulation of BMP signaling pathway	53/23210	0.0176507	0.109934	0.0856839	Gdf3/Nanog	2			GO:0008630	intrinsic apoptotic signaling pathway in response to DNA damage	112/23210	0.0100632	0.0717104	0.0525083	Nupr1/Myc/Clu	3
	GO:0090288	negative regulation of cellular response to growth factor stimulus	143/23210	0.0233781	0.145433	0.11577	Lrp2/Htra1/Dkk1	3			GO:0031113	regulation of microtubule polymerization	53/23210	0.0176507	0.109934	0.0856839	Stmn2/Stmn1	2			GO:0034219	carbohydrate transmembrane transport	112/23210	0.0100632	0.0717104	0.0525083	Myc/Ak1/Fabp5	3
	GO:0007626	locomotory behavior	254/23210	0.0234914	0.145703	0.115985	Nrg1/Dpp4/Myo6/Vps35	4			GO:0045190	isotype switching	53/23210	0.0176507	0.109934	0.0856839	Msh6/Rif1	2			GO:1905330	regulation of morphogenesis of an epithelium	112/23210	0.0100632	0.0717104	0.0525083	Gata3/Cdh1/Fgfr1	3
	GO:0002687	positive regulation of leukocyte migration	144/23210	0.0238034	0.146848	0.116897	Calr/Lgmn/Gas6	3			GO:0046902	regulation of mitochondrial membrane permeability	53/23210	0.0176507	0.109934	0.0856839	Chchd10/Trp53	2			GO:0050867	positive regulation of cell activation	461/23210	0.0100904	0.0717104	0.0525083	Lgals1/Gata3/Igf2/Pdpn/Cd47/Cd40	6
	GO:0007588	excretion	56/23210	0.0238875	0.146848	0.116897	Dab2/Amn	2			GO:0071715	icosanoid transport	53/23210	0.0176507	0.109934	0.0856839	Pla2g1b/Mif	2			GO:0009913	epidermal cell differentiation	213/23210	0.0102783	0.0728281	0.0533267	Errfi1/Psap/Fgfr1/Tfap2c	4
	GO:0031641	regulation of myelination	56/23210	0.0238875	0.146848	0.116897	Nrg1/Ctsc	2			GO:1901571	fatty acid derivative transport	53/23210	0.0176507	0.109934	0.0856839	Pla2g1b/Mif	2			GO:1904019	epithelial cell apoptotic process	113/23210	0.0103084	0.0728281	0.0533267	Gata3/Nupr1/Cd40	3
	GO:0001825	blastocyst formation	57/23210	0.0246884	0.150002	0.119407	Sox17/Hnf1b	2			GO:0031333	negative regulation of protein complex assembly	143/23210	0.0176911	0.109934	0.0856839	Stmn2/Lefty1/Stmn1	3			GO:0040013	negative regulation of locomotion	332/23210	0.0103786	0.0731079	0.0535316	Gata3/Tpm1/Cnn2/Cdh1/Cers2	5
	GO:0046622	positive regulation of organ growth	57/23210	0.0246884	0.150002	0.119407	Gata4/Gata6	2			GO:0055007	cardiac muscle cell differentiation	143/23210	0.0176911	0.109934	0.0856839	Tdgf1/Ddx39b/Cacybp	3			GO:0044331	cell-cell adhesion mediated by cadherin	39/23210	0.0104698	0.0733194	0.0536865	Epcam/Cdh1	2
	GO:0048260	positive regulation of receptor-mediated endocytosis	57/23210	0.0246884	0.150002	0.119407	Dab2/Cd63	2			GO:0016458	gene silencing	260/23210	0.0178901	0.110846	0.0863946	Pou5f1/Rif1/Trp53/Tet1	4			GO:0060251	regulation of glial cell proliferation	39/23210	0.0104698	0.0733194	0.0536865	Myc/Cers2	2
	GO:0099172	presynapse organization	57/23210	0.0246884	0.150002	0.119407	Dkk1/Vps35	2			GO:2000648	positive regulation of stem cell proliferation	54/23210	0.0182844	0.112958	0.0880413	Nanog/Sox2	2			GO:2000045	regulation of G1/S transition of mitotic cell cycle	114/23210	0.0105572	0.0737154	0.0539764	Id2/Pdpn/Psme2	3
	GO:0030900	forebrain development	386/23210	0.0248851	0.150758	0.120009	Gdpd5/Lrp2/Lamb1/Nrg1/Dkk1	5			GO:1903900	regulation of viral life cycle	145/23210	0.0183491	0.113028	0.0880959	Ifitm3/Ifitm2/Ifitm1	3			GO:0002573	myeloid leukocyte differentiation	216/23210	0.0107775	0.075035	0.0549427	Id2/Gata3/Myc/Ndfip1	4
	GO:0010721	negative regulation of cell development	387/23210	0.0251282	0.151677	0.120741	Dab2/Ctsz/Nrg1/Calr/Dkk1	5			GO:0043523	regulation of neuron apoptotic process	264/23210	0.0188071	0.115252	0.0898292	Set/Trp53/Sod1/Mybl2	4			GO:0006692	prostanoid metabolic process	40/23210	0.0109927	0.0760536	0.0556885	Pdpn/Fabp5	2
	GO:0045665	negative regulation of neuron differentiation	260/23210	0.025317	0.151677	0.120741	Dab2/Ctsz/Calr/Dkk1	4			GO:0006979	response to oxidative stress	400/23210	0.0189273	0.115252	0.0898292	Trp53/Prdx1/Sod1/Pdk1/Etv5	5			GO:0006693	prostaglandin metabolic process	40/23210	0.0109927	0.0760536	0.0556885	Pdpn/Fabp5	2
	GO:0002011	morphogenesis of an epithelial sheet	58/23210	0.0255001	0.151677	0.120741	Flrt3/Lama1	2			GO:0007528	neuromuscular junction development	55/23210	0.0189277	0.115252	0.0898292	Nedd4/Etv5	2			GO:0052548	regulation of endopeptidase activity	337/23210	0.011019	0.0760536	0.0556885	Sorl1/Cdh1/Myc/Psme2/Gpx1	5
	GO:0010662	regulation of striated muscle cell apoptotic process	58/23210	0.0255001	0.151677	0.120741	Gata4/Gata6	2			GO:0043470	regulation of carbohydrate catabolic process	55/23210	0.0189277	0.115252	0.0898292	Trp53/Mif	2			GO:0042445	hormone metabolic process	218/23210	0.0111188	0.0765216	0.0560312	Gata3/Igf2/Dhrs3/Fgfr1	4
	GO:0043954	cellular component maintenance	58/23210	0.0255001	0.151677	0.120741	F2r/Vps35	2			GO:0030856	regulation of epithelial cell differentiation	147/23210	0.0190206	0.115486	0.0900117	Gdf3/Ccnd1/Sox2	3			GO:0007498	mesoderm development	117/23210	0.0113241	0.0777114	0.0569024	Wls/Fgfr1/Hand1	3
	GO:1903902	positive regulation of viral life cycle	58/23210	0.0255001	0.151677	0.120741	P4hb/Ppib	2			GO:0042743	hydrogen peroxide metabolic process	56/23210	0.0195804	0.118208	0.0921327	Prdx1/Sod1	2			GO:0031348	negative regulation of defense response	220/23210	0.011467	0.0784674	0.0574559	Gata3/Igf2/Gpx1/Ndfip1	4
	GO:0003206	cardiac chamber morphogenesis	148/23210	0.0255463	0.151677	0.120741	Gata4/Gata6/Lrp2	3			GO:0044773	mitotic DNA damage checkpoint	56/23210	0.0195804	0.118208	0.0921327	Ccnd1/Trp53	2			GO:0007431	salivary gland development	41/23210	0.0115269	0.078652	0.0575912	Cdh1/Fgfr1	2
	GO:0051048	negative regulation of secretion	261/23210	0.0256293	0.151737	0.120789	Srgn/Vamp8/F2r/Gas6	4			GO:0002366	leukocyte activation involved in immune response	269/23210	0.0199938	0.120036	0.093558	Enpp3/Msh6/Rif1/Trp53	4			GO:0061138	morphogenesis of a branching epithelium	221/23210	0.0116438	0.079224	0.05801	Cdh1/Myc/Fgfr1/Tfap2c	4
	GO:0043900	regulation of multi-organism process	391/23210	0.026116	0.154091	0.122663	Calr/P4hb/Htra1/Spink1/Ppib	5			GO:0015718	monocarboxylic acid transport	150/23210	0.0200533	0.120036	0.093558	Pla2g1b/Trh/Mif	3			GO:1990778	protein localization to cell periphery	344/23210	0.0119604	0.080538	0.0589721	F11r/Cdh1/Myl12a/Mal/Ezr	5
	GO:0048193	Golgi vesicle transport	263/23210	0.026261	0.154091	0.122663	Amn/Lamp1/Kdelr3/Snx2	4			GO:0034614	cellular response to reactive oxygen species	150/23210	0.0200533	0.120036	0.093558	Trp53/Prdx1/Sod1	3			GO:0009152	purine ribonucleotide biosynthetic process	223/23210	0.0120025	0.080538	0.0589721	Ak2/Nupr1/Myc/Ak1	4
	GO:0050730	regulation of peptidyl-tyrosine phosphorylation	263/23210	0.026261	0.154091	0.122663	Pdgfra/Nrg1/Spink1/Gas6	4			GO:0060560	developmental growth involved in morphogenesis	270/23210	0.0202365	0.120488	0.0939103	Cobl/Fn1/Hsp90aa1/Usp9x	4			GO:0019318	hexose metabolic process	223/23210	0.0120025	0.080538	0.0589721	Igf2/Myc/Fabp5/Fbp2	4
	GO:0010659	cardiac muscle cell apoptotic process	59/23210	0.0263226	0.154091	0.122663	Gata4/Gata6	2			GO:0001825	blastocyst formation	57/23210	0.0202425	0.120488	0.0939103	Pou5f1/Tet1	2			GO:0001709	cell fate determination	42/23210	0.0120723	0.080538	0.0589721	Gata3/Hand1	2
	GO:0043523	regulation of neuron apoptotic process	264/23210	0.0265803	0.155164	0.123516	Retreg1/Ctsz/Lgmn/F2r	4			GO:0010675	regulation of cellular carbohydrate metabolic process	152/23210	0.0207586	0.12287	0.0957666	Trp53/Grb10/Pdk1	3			GO:0030835	negative regulation of actin filament depolymerization	42/23210	0.0120723	0.080538	0.0589721	Tpm1/Arpc2	2
	GO:0030178	negative regulation of Wnt signaling pathway	151/23210	0.0268976	0.155475	0.123764	Dab2/Sox17/Dkk1	3			GO:0046661	male sex differentiation	152/23210	0.0207586	0.12287	0.0957666	Ccnd1/Nr0b1/Sox2	3			GO:0098927	vesicle-mediated transport between endosomal compartments	42/23210	0.0120723	0.080538	0.0589721	Sorl1/Ezr	2
	GO:0042692	muscle cell differentiation	395/23210	0.0271283	0.155475	0.123764	Pdgfra/Gata4/Gata6/Nrg1/Dkk1	5			GO:0015909	long-chain fatty acid transport	58/23210	0.0209139	0.123101	0.095947	Pla2g1b/Mif	2			GO:1902743	regulation of lamellipodium organization	42/23210	0.0120723	0.080538	0.0589721	Arpc2/Pdpn	2
	GO:0001947	heart looping	60/23210	0.0271558	0.155475	0.123764	Sox17/Gata4	2			GO:0016447	somatic recombination of immunoglobulin gene segments	58/23210	0.0209139	0.123101	0.095947	Msh6/Rif1	2			GO:0042089	cytokine biosynthetic process	121/23210	0.0123956	0.0820098	0.0600498	Errfi1/Rnf128/Gata3	3
	GO:0033209	tumor necrosis factor-mediated signaling pathway	60/23210	0.0271558	0.155475	0.123764	Txndc17/Gas6	2			GO:0002263	cell activation involved in immune response	273/23210	0.0209758	0.123124	0.0959644	Enpp3/Msh6/Rif1/Trp53	4			GO:0042542	response to hydrogen peroxide	121/23210	0.0123956	0.0820098	0.0600498	Psap/Gpx1/Hdac6	3
	GO:0060324	face development	60/23210	0.0271558	0.155475	0.123764	Pdgfra/Dkk1	2			GO:0031056	regulation of histone modification	153/23210	0.0211163	0.123606	0.0963406	Rif1/Trp53/Tet1	3			GO:0048565	digestive tract development	121/23210	0.0123956	0.0820098	0.0600498	Id2/Cdx2/Cdh1	3
	GO:0071156	regulation of cell cycle arrest	60/23210	0.0271558	0.155475	0.123764	Gata6/Calr	2			GO:0007569	cell aging	155/23210	0.021842	0.127502	0.0993768	Trp53/Mif/Sod1	3			GO:0040018	positive regulation of multicellular organism growth	43/23210	0.0126288	0.0830936	0.0608434	Igf2/Ezr	2
	GO:1901607	alpha-amino acid biosynthetic process	60/23210	0.0271558	0.155475	0.123764	Plod2/Glul	2			GO:0051302	regulation of cell division	156/23210	0.0222099	0.128665	0.100284	Fgf4/Nanog/Pou5f1	3			GO:1901031	regulation of response to reactive oxygen species	43/23210	0.0126288	0.0830936	0.0608434	Psap/Hdac6	2
	GO:0046661	male sex differentiation	152/23210	0.0273563	0.155767	0.123996	Pdgfra/Gata4/Lrp2	3			GO:0001836	release of cytochrome c from mitochondria	60/23210	0.0222842	0.128665	0.100284	Chchd10/Trp53	2			GO:0007586	digestion	122/23210	0.0126723	0.0831511	0.0608855	Sct/F11r/Ezr	3
	GO:0050709	negative regulation of protein secretion	152/23210	0.0273563	0.155767	0.123996	Srgn/F2r/Gas6	3			GO:0007595	lactation	60/23210	0.0222842	0.128665	0.100284	Ccnd1/Socs2	2			GO:0070830	bicellular tight junction assembly	44/23210	0.0131964	0.0863536	0.0632305	Cldn3/Cdh1	2
	GO:0006457	protein folding	153/23210	0.0278193	0.157542	0.12541	Calr/P4hb/Ppib	3			GO:2000134	negative regulation of G1/S transition of mitotic cell cycle	60/23210	0.0222842	0.128665	0.100284	Ccnd1/Trp53	2			GO:0050708	regulation of protein secretion	490/23210	0.0133178	0.0863639	0.063238	Gata3/Cadm1/Wls/Ezr/Cd40/Sri	6
	GO:0010950	positive regulation of endopeptidase activity	153/23210	0.0278193	0.157542	0.12541	Sox7/Lgmn/F2r	3			GO:0033135	regulation of peptidyl-serine phosphorylation	157/23210	0.0225812	0.130026	0.101344	Hsp90aa1/Mif/Tcl1	3			GO:0072521	purine-containing compound metabolic process	490/23210	0.0133178	0.0863639	0.063238	Ak2/Nupr1/Myc/Ak1/Acaa2/Cox7a2l	6
	GO:0097006	regulation of plasma lipoprotein particle levels	61/23210	0.0279996	0.157706	0.12554	Lrpap1/Mttp	2			GO:0003007	heart morphogenesis	280/23210	0.0227647	0.130728	0.101891	Pou5f1/Trp53/Lefty1/Nedd4	4			GO:0050727	regulation of inflammatory response	354/23210	0.0133982	0.0863639	0.063238	Gata3/Nupr1/Cd47/Gpx1/Ndfip1	5
	GO:1903307	positive regulation of regulated secretory pathway	61/23210	0.0279996	0.157706	0.12554	Lamp1/Vamp8	2			GO:0016032	viral process	283/23210	0.0235591	0.134924	0.105162	Ifitm3/Ifitm2/Trp53/Ifitm1	4			GO:0002761	regulation of myeloid leukocyte differentiation	125/23210	0.0135235	0.0863639	0.063238	Id2/Myc/Ndfip1	3
	GO:0003229	ventricular cardiac muscle tissue development	62/23210	0.0288539	0.159924	0.127306	Gata4/Lrp2	2			GO:0070988	demethylation	62/23210	0.0236907	0.135112	0.105308	Usp9x/Tet1	2			GO:0010212	response to ionizing radiation	125/23210	0.0135235	0.0863639	0.063238	Gata3/Myc/Gpx1	3
	GO:0010171	body morphogenesis	62/23210	0.0288539	0.159924	0.127306	Pdgfra/Dkk1	2			GO:0040029	regulation of gene expression, epigenetic	284/23210	0.0238276	0.135112	0.105308	Pou5f1/Rif1/Trp53/Tet1	4			GO:0032273	positive regulation of protein polymerization	125/23210	0.0135235	0.0863639	0.063238	Arpc2/Arpc1b/Arpc5	3
	GO:0010658	striated muscle cell apoptotic process	62/23210	0.0288539	0.159924	0.127306	Gata4/Gata6	2			GO:0044262	cellular carbohydrate metabolic process	284/23210	0.0238276	0.135112	0.105308	Trp53/Grb10/Pdk1/Manba	4			GO:0042107	cytokine metabolic process	125/23210	0.0135235	0.0863639	0.063238	Errfi1/Rnf128/Gata3	3
	GO:0060038	cardiac muscle cell proliferation	62/23210	0.0288539	0.159924	0.127306	Gata4/Gata6	2			GO:0034655	nucleobase-containing compound catabolic process	425/23210	0.0238471	0.135112	0.105308	Enpp3/Pkm/Trp53/Eno1b/Mif	5			GO:0031331	positive regulation of cellular catabolic process	355/23210	0.0135482	0.0863639	0.063238	Nupr1/Myc/Clu/Hdac6/Ezr	5
	GO:0060393	regulation of pathway-restricted SMAD protein phosphorylation	62/23210	0.0288539	0.159924	0.127306	Dab2/Dkk1	2			GO:0051147	regulation of muscle cell differentiation	161/23210	0.0241002	0.136182	0.106143	Rbpms2/Ddx39b/Cth	3			GO:0007346	regulation of mitotic cell cycle	493/23210	0.0136886	0.0863639	0.063238	Id2/Igf2/Myc/Fgfr1/Pdpn/Psme2	6
	GO:0061951	establishment of protein localization to plasma membrane	62/23210	0.0288539	0.159924	0.127306	Amn/Vps35	2			GO:0071900	regulation of protein serine/threonine kinase activity	427/23210	0.0242731	0.136462	0.106361	Tdgf1/Ccnd1/Mif/Sod1/Tcl1	5			GO:0010035	response to inorganic substance	493/23210	0.0136886	0.0863639	0.063238	Id2/Psap/Cdh1/Gpx1/Hdac6/Mt2	6
	GO:0051098	regulation of binding	403/23210	0.0292276	0.161566	0.128613	Dab2/Lrpap1/Ctsz/Pcbd1/Dkk1	5			GO:0030330	DNA damage response, signal transduction by p53 class mediator	63/23210	0.0244073	0.136462	0.106361	Trp53/Mif	2			GO:0009260	ribonucleotide biosynthetic process	232/23210	0.0137044	0.0863639	0.063238	Ak2/Nupr1/Myc/Ak1	4
	GO:0048015	phosphatidylinositol-mediated signaling	157/23210	0.0297129	0.1624	0.129277	Pdgfra/Nrg1/F2r	3			GO:0042246	tissue regeneration	63/23210	0.0244073	0.136462	0.106361	Pkm/Mymx	2			GO:0010464	regulation of mesenchymal cell proliferation	45/23210	0.0137749	0.0863639	0.063238	Myc/Fgfr1	2
	GO:0008652	cellular amino acid biosynthetic process	63/23210	0.0297185	0.1624	0.129277	Plod2/Glul	2			GO:2001169	regulation of ATP biosynthetic process	63/23210	0.0244073	0.136462	0.106361	Trp53/Mif	2			GO:0042987	amyloid precursor protein catabolic process	45/23210	0.0137749	0.0863639	0.063238	Sorl1/Clu	2
	GO:0045454	cell redox homeostasis	63/23210	0.0297185	0.1624	0.129277	P4hb/Pdia5	2			GO:0016055	Wnt signaling pathway	428/23210	0.024488	0.136553	0.106431	Tdgf1/Pou5f1/Ccnd1/Sox2/Grb10	5			GO:0061028	establishment of endothelial barrier	45/23210	0.0137749	0.0863639	0.063238	F11r/Ezr	2
	GO:0046579	positive regulation of Ras protein signal transduction	63/23210	0.0297185	0.1624	0.129277	Nrg1/F2r	2			GO:1901653	cellular response to peptide	287/23210	0.0246443	0.136945	0.106737	Pkm/Trp53/Grb10/Socs2	4			GO:0120192	tight junction assembly	45/23210	0.0137749	0.0863639	0.063238	Cldn3/Cdh1	2
	GO:0070997	neuron death	405/23210	0.0297681	0.1624	0.129277	Retreg1/Ctsz/Lgmn/F2r/Vps35	5			GO:0009266	response to temperature stimulus	163/23210	0.0248801	0.136945	0.106737	Hsp90aa1/Sod1/Calca	3			GO:1903580	positive regulation of ATP metabolic process	45/23210	0.0137749	0.0863639	0.063238	Nupr1/Myc	2
	GO:0007566	embryo implantation	64/23210	0.0305933	0.166466	0.132514	Lamb1/Calr	2			GO:0030879	mammary gland development	163/23210	0.0248801	0.136945	0.106737	Ccnd1/Socs2/Etv5	3			GO:0055076	transition metal ion homeostasis	126/23210	0.0138143	0.0863844	0.063253	Myc/Ndfip1/Mt2	3
	GO:0007565	female pregnancy	160/23210	0.0311768	0.168208	0.1339	Lamb1/Ctsl/Calr	3			GO:0072593	reactive oxygen species metabolic process	288/23210	0.0249203	0.136945	0.106737	Hsp90aa1/Trp53/Prdx1/Sod1	4			GO:0009611	response to wounding	495/23210	0.0139398	0.0869423	0.0636615	Bex1/Tpm1/Cnn2/Pdpn/Cers2/Gpx1	6
	GO:0031214	biomineral tissue development	160/23210	0.0311768	0.168208	0.1339	Srgn/Pth1r/Gas6	3			GO:0198738	cell-cell signaling by wnt	430/23210	0.0249214	0.136945	0.106737	Tdgf1/Pou5f1/Ccnd1/Sox2/Grb10	5			GO:0062012	regulation of small molecule metabolic process	359/23210	0.0141592	0.0877957	0.0642864	Igf2/Nupr1/Myc/Cox7a2l/Fabp5	5
	GO:0048017	inositol lipid-mediated signaling	160/23210	0.0311768	0.168208	0.1339	Pdgfra/Nrg1/F2r	3			GO:0030512	negative regulation of transforming growth factor beta receptor signaling pathway	64/23210	0.0251328	0.136945	0.106737	Tdgf1/Trp53	2			GO:0002707	negative regulation of lymphocyte mediated immunity	46/23210	0.0143643	0.0877957	0.0642864	Igf2/Ndfip1	2
	GO:0045785	positive regulation of cell adhesion	411/23210	0.0314274	0.168208	0.1339	Dab2/Calr/Dpp4/Podxl/Cd63	5			GO:0044774	mitotic DNA integrity checkpoint	64/23210	0.0251328	0.136945	0.106737	Ccnd1/Trp53	2			GO:0003382	epithelial cell morphogenesis	46/23210	0.0143643	0.0877957	0.0642864	Cldn3/Cdh1	2
	GO:0001707	mesoderm formation	65/23210	0.0314784	0.168208	0.1339	Sox17/Dkk1	2			GO:1902807	negative regulation of cell cycle G1/S phase transition	64/23210	0.0251328	0.136945	0.106737	Ccnd1/Trp53	2			GO:0006110	regulation of glycolytic process	46/23210	0.0143643	0.0877957	0.0642864	Nupr1/Myc	2
	GO:0033627	cell adhesion mediated by integrin	65/23210	0.0314784	0.168208	0.1339	Dpp4/Podxl	2			GO:0001558	regulation of cell growth	431/23210	0.0251399	0.136945	0.106737	Fn1/Trp53/Socs2/Ddx39b/Cth	5			GO:0021772	olfactory bulb development	46/23210	0.0143643	0.0877957	0.0642864	Id2/Fgfr1	2
	GO:0060389	pathway-restricted SMAD protein phosphorylation	65/23210	0.0314784	0.168208	0.1339	Dab2/Dkk1	2			GO:0030902	hindbrain development	164/23210	0.0252751	0.137328	0.107035	Trp53/Otx2/Usp9x	3			GO:0030811	regulation of nucleotide catabolic process	46/23210	0.0143643	0.0877957	0.0642864	Nupr1/Myc	2
	GO:0002792	negative regulation of peptide secretion	162/23210	0.0321736	0.171045	0.136159	Srgn/F2r/Gas6	3			GO:0009416	response to light stimulus	290/23210	0.0254778	0.137719	0.10734	Ccnd1/Msh6/Trp53/Usp28	4			GO:0031111	negative regulation of microtubule polymerization or depolymerization	46/23210	0.0143643	0.0877957	0.0642864	Mid1/Hdac6	2
	GO:0007033	vacuole organization	162/23210	0.0321736	0.171045	0.136159	Myo7a/Atp6v0c/Vps35	3			GO:0043901	negative regulation of multi-organism process	165/23210	0.0256735	0.137719	0.10734	Ifitm3/Ifitm2/Ifitm1	3			GO:0051092	positive regulation of NF-kappaB transcription factor activity	128/23210	0.0144066	0.0877957	0.0642864	Lrrfip1/Clu/Cd40	3
	GO:2001233	regulation of apoptotic signaling pathway	414/23210	0.0322785	0.171166	0.136255	Dab2/Gata4/Ctsh/P4hb/Ctsc	5			GO:0001707	mesoderm formation	65/23210	0.025867	0.137719	0.10734	Nanog/Pou5f1	2			GO:1902806	regulation of cell cycle G1/S phase transition	128/23210	0.0144066	0.0877957	0.0642864	Id2/Pdpn/Psme2	3
	GO:0015711	organic anion transport	415/23210	0.0325653	0.17209	0.136991	Aqp8/Lrp2/Mttp/Myo6/Car4	5			GO:0002381	immunoglobulin production involved in immunoglobulin mediated immune response	65/23210	0.025867	0.137719	0.10734	Msh6/Rif1	2			GO:0045995	regulation of embryonic development	129/23210	0.014708	0.0894055	0.0654651	Cdx2/Gata3/Fgfr1	3
	GO:0060041	retina development in camera-type eye	163/23210	0.0326782	0.17209	0.136991	Pdgfra/Col4a1/Lama1	3			GO:0006487	protein N-linked glycosylation	65/23210	0.025867	0.137719	0.10734	Gfpt2/Pmm1	2			GO:1902041	regulation of extrinsic apoptotic signaling pathway via death domain receptors	47/23210	0.0149645	0.0907339	0.0664378	Mal/Gpx1	2
	GO:0070482	response to oxygen levels	282/23210	0.0327299	0.17209	0.136991	Gata6/P4hb/Dpp4/Atp6v0d1	4			GO:0016445	somatic diversification of immunoglobulins	65/23210	0.025867	0.137719	0.10734	Msh6/Rif1	2			GO:0046390	ribose phosphate biosynthetic process	239/23210	0.0151292	0.0915008	0.0669994	Ak2/Nupr1/Myc/Ak1	4
	GO:0016032	viral process	283/23210	0.033094	0.17209	0.136991	P4hb/Vamp8/Gas6/Ppib	4			GO:0090559	regulation of membrane permeability	65/23210	0.025867	0.137719	0.10734	Chchd10/Trp53	2			GO:0010469	regulation of signaling receptor activity	131/23210	0.0153217	0.0916195	0.0670863	Errfi1/Anxa3/Hdac6	3
	GO:0046887	positive regulation of hormone secretion	164/23210	0.0331869	0.17209	0.136991	Dab2/Vamp8/Glul	3			GO:1903793	positive regulation of anion transport	65/23210	0.025867	0.137719	0.10734	Trh/Mif	2			GO:0031341	regulation of cell killing	131/23210	0.0153217	0.0916195	0.0670863	Igf2/Cadm1/H2-K1	3
	GO:0003143	embryonic heart tube morphogenesis	67/23210	0.0332785	0.17209	0.136991	Sox17/Gata4	2			GO:0051402	neuron apoptotic process	293/23210	0.0263282	0.139823	0.10898	Set/Trp53/Sod1/Mybl2	4			GO:0090316	positive regulation of intracellular protein transport	131/23210	0.0153217	0.0916195	0.0670863	Sorl1/Cdh1/Arpc2	3
	GO:0050710	negative regulation of cytokine secretion	67/23210	0.0332785	0.17209	0.136991	Srgn/Gas6	2			GO:0071897	DNA biosynthetic process	167/23210	0.0264804	0.140265	0.109324	Hsp90aa1/Trp53/Ddx39b	3			GO:0001763	morphogenesis of a branching structure	240/23210	0.01534	0.0916195	0.0670863	Cdh1/Myc/Fgfr1/Tfap2c	4
	GO:0060688	regulation of morphogenesis of a branching structure	67/23210	0.0332785	0.17209	0.136991	Pdgfra/Hnf1b	2			GO:0046324	regulation of glucose import	66/23210	0.0266099	0.140265	0.109324	Mif/Grb10	2			GO:0006164	purine nucleotide biosynthetic process	240/23210	0.01534	0.0916195	0.0670863	Ak2/Nupr1/Myc/Ak1	4
	GO:0061371	determination of heart left/right asymmetry	67/23210	0.0332785	0.17209	0.136991	Sox17/Gata4	2			GO:1903845	negative regulation of cellular response to transforming growth factor beta stimulus	66/23210	0.0266099	0.140265	0.109324	Tdgf1/Trp53	2			GO:0007157	heterophilic cell-cell adhesion via plasma membrane cell adhesion molecules	48/23210	0.0155753	0.0918787	0.0672761	Lgals1/Cadm1	2
	GO:2000179	positive regulation of neural precursor cell proliferation	67/23210	0.0332785	0.17209	0.136991	Lrp2/Ctsz	2			GO:0000768	syncytium formation by plasma membrane fusion	67/23210	0.0273614	0.141757	0.110488	Nphs1/Mymx	2			GO:0021988	olfactory lobe development	48/23210	0.0155753	0.0918787	0.0672761	Id2/Fgfr1	2
	GO:0048002	antigen processing and presentation of peptide antigen	68/23210	0.0341935	0.176384	0.140409	Ifi30/Calr	2			GO:0002562	somatic diversification of immune receptors via germline recombination within a single locus	67/23210	0.0273614	0.141757	0.110488	Msh6/Rif1	2			GO:0050435	amyloid-beta metabolic process	48/23210	0.0155753	0.0918787	0.0672761	Sorl1/Clu	2
	GO:0007548	sex differentiation	288/23210	0.0349502	0.178939	0.142443	Pdgfra/Gata4/Lrp2/Hnf1b	4			GO:0006801	superoxide metabolic process	67/23210	0.0273614	0.141757	0.110488	Prdx1/Sod1	2			GO:0061005	cell differentiation involved in kidney development	48/23210	0.0155753	0.0918787	0.0672761	Gata3/Prom1	2
	GO:0006766	vitamin metabolic process	69/23210	0.0351181	0.178939	0.142443	Cubn/Lrp2	2			GO:0006940	regulation of smooth muscle contraction	67/23210	0.0273614	0.141757	0.110488	Sod1/Calca	2			GO:1903115	regulation of actin filament-based movement	48/23210	0.0155753	0.0918787	0.0672761	Pdpn/Sri	2
	GO:0043299	leukocyte degranulation	69/23210	0.0351181	0.178939	0.142443	Lamp1/Vamp8	2			GO:0016444	somatic cell DNA recombination	67/23210	0.0273614	0.141757	0.110488	Msh6/Rif1	2			GO:0034763	negative regulation of transmembrane transport	133/23210	0.0159497	0.0938561	0.068724	Myc/Fabp5/Sri	3
	GO:0048146	positive regulation of fibroblast proliferation	69/23210	0.0351181	0.178939	0.142443	Pdgfra/Gas6	2			GO:0048678	response to axon injury	67/23210	0.0273614	0.141757	0.110488	Mif/Sod1	2			GO:0017001	antibiotic catabolic process	49/23210	0.0161966	0.0939568	0.0687977	Gpx3/Gpx1	2
	GO:0048332	mesoderm morphogenesis	69/23210	0.0351181	0.178939	0.142443	Sox17/Dkk1	2			GO:0140253	cell-cell fusion	67/23210	0.0273614	0.141757	0.110488	Nphs1/Mymx	2			GO:0035088	establishment or maintenance of apical/basal cell polarity	49/23210	0.0161966	0.0939568	0.0687977	Cdx2/Ezr	2
	GO:0022029	telencephalon cell migration	70/23210	0.0360525	0.181921	0.144816	Lamb1/Nrg1	2			GO:0097237	cellular response to toxic substance	170/23210	0.0277161	0.143245	0.111647	Trp53/Prdx1/Sod1	3			GO:0061245	establishment or maintenance of bipolar cell polarity	49/23210	0.0161966	0.0939568	0.0687977	Cdx2/Ezr	2
	GO:0046173	polyol biosynthetic process	70/23210	0.0360525	0.181921	0.144816	Pth1r/Pcbd1	2			GO:0016569	covalent chromatin modification	444/23210	0.0280941	0.144634	0.11273	Pou5f1/Phc1/Rif1/Trp53/Tet1	5			GO:0090102	cochlea development	49/23210	0.0161966	0.0939568	0.0687977	Psap/Cdh1	2
	GO:0048641	regulation of skeletal muscle tissue development	70/23210	0.0360525	0.181921	0.144816	Sox17/Dkk1	2			GO:2001244	positive regulation of intrinsic apoptotic signaling pathway	68/23210	0.0281214	0.144634	0.11273	Trp53/Sod1	2			GO:1904036	negative regulation of epithelial cell apoptotic process	49/23210	0.0161966	0.0939568	0.0687977	Gata3/Nupr1	2
	GO:0051057	positive regulation of small GTPase mediated signal transduction	70/23210	0.0360525	0.181921	0.144816	Nrg1/F2r	2			GO:0046942	carboxylic acid transport	301/23210	0.0286789	0.146805	0.114422	Pla2g1b/Trh/Slc7a3/Mif	4			GO:0051091	positive regulation of DNA-binding transcription factor activity	244/23210	0.0162022	0.0939568	0.0687977	Anxa3/Lrrfip1/Clu/Cd40	4
	GO:0051402	neuron apoptotic process	293/23210	0.0368659	0.185576	0.147726	Retreg1/Ctsz/Lgmn/F2r	4			GO:0006949	syncytium formation	69/23210	0.0288898	0.146805	0.114422	Nphs1/Mymx	2			GO:0002698	negative regulation of immune effector process	134/23210	0.016269	0.0941167	0.0689148	Igf2/Cd47/Ndfip1	3
	GO:0014068	positive regulation of phosphatidylinositol 3-kinase signaling	71/23210	0.0369964	0.185784	0.147892	Nrg1/F2r	2			GO:0007405	neuroblast proliferation	69/23210	0.0288898	0.146805	0.114422	Trp53/Sox2	2			GO:0051054	positive regulation of DNA metabolic process	245/23210	0.0164223	0.0945469	0.0692298	Anxa3/Myc/Fgfr1/Cd40	4
	GO:0043627	response to estrogen	72/23210	0.0379498	0.189663	0.15098	Gata4/Gata6	2			GO:0021536	diencephalon development	69/23210	0.0288898	0.146805	0.114422	Sox2/Otx2	2			GO:0072522	purine-containing compound biosynthetic process	245/23210	0.0164223	0.0945469	0.0692298	Ak2/Nupr1/Myc/Ak1	4
	GO:0031644	regulation of neurological system process	173/23210	0.0379509	0.189663	0.15098	Nrg1/Ctsc/F2r	3			GO:0048332	mesoderm morphogenesis	69/23210	0.0288898	0.146805	0.114422	Nanog/Pou5f1	2			GO:0045598	regulation of fat cell differentiation	135/23210	0.016592	0.0950571	0.0696034	Id2/Gata3/Hdac6	3
	GO:0021885	forebrain cell migration	73/23210	0.0389125	0.190455	0.151609	Lamb1/Nrg1	2			GO:0015849	organic acid transport	302/23210	0.0289813	0.146917	0.114509	Pla2g1b/Trh/Slc7a3/Mif	4			GO:1903364	positive regulation of cellular protein catabolic process	135/23210	0.016592	0.0950571	0.0696034	Nupr1/Clu/Ezr	3
	GO:0010977	negative regulation of neuron projection development	175/23210	0.0390546	0.190455	0.151609	Dab2/Ctsz/Dkk1	3			GO:0014706	striated muscle tissue development	449/23210	0.0292867	0.147758	0.115165	Tdgf1/Nphs1/Mylpf/Ddx39b/Cacybp	5			GO:0010332	response to gamma radiation	50/23210	0.0168285	0.0950571	0.0696034	Myc/Gpx1	2
	GO:0060326	cell chemotaxis	299/23210	0.0392436	0.190455	0.151609	Pdgfra/Calr/Lgmn/Gas6	4			GO:0048608	reproductive structure development	449/23210	0.0292867	0.147758	0.115165	Nanog/Ccnd1/Nr0b1/Sox2/Sod1	5			GO:0045981	positive regulation of nucleotide metabolic process	50/23210	0.0168285	0.0950571	0.0696034	Nupr1/Myc	2
	GO:0032386	regulation of intracellular transport	438/23210	0.0396082	0.190455	0.151609	Dab2/Lamp1/Vamp8/Myo6/Gas6	5			GO:0061458	reproductive system development	453/23210	0.0302637	0.152325	0.118724	Nanog/Ccnd1/Nr0b1/Sox2/Sod1	5			GO:0050891	multicellular organismal water homeostasis	50/23210	0.0168285	0.0950571	0.0696034	Cdh1/Cldn4	2
	GO:0045860	positive regulation of protein kinase activity	438/23210	0.0396082	0.190455	0.151609	Dab2/Nrg1/F2r/Dkk1/Gas6	5			GO:0097755	positive regulation of blood vessel diameter	72/23210	0.0312451	0.156892	0.122284	Sod1/Calca	2			GO:0060612	adipose tissue development	50/23210	0.0168285	0.0950571	0.0696034	Id2/Sorl1	2
	GO:0008543	fibroblast growth factor receptor signaling pathway	74/23210	0.0398846	0.190455	0.151609	Flrt3/Klb	2			GO:0031060	regulation of histone methylation	73/23210	0.0320466	0.160157	0.124829	Rif1/Tet1	2			GO:0120193	tight junction organization	50/23210	0.0168285	0.0950571	0.0696034	Cldn3/Cdh1	2
	GO:0010507	negative regulation of autophagy	74/23210	0.0398846	0.190455	0.151609	Gata4/Ctsa	2			GO:0051145	smooth muscle cell differentiation	73/23210	0.0320466	0.160157	0.124829	Rbpms2/Cth	2			GO:1900544	positive regulation of purine nucleotide metabolic process	50/23210	0.0168285	0.0950571	0.0696034	Nupr1/Myc	2
	GO:1903201	regulation of oxidative stress-induced cell death	74/23210	0.0398846	0.190455	0.151609	Gata4/P4hb	2			GO:0010822	positive regulation of mitochondrion organization	74/23210	0.0328561	0.163042	0.127077	Chchd10/Trp53	2			GO:0010821	regulation of mitochondrion organization	136/23210	0.0169185	0.095117	0.0696472	Acaa2/Gpx1/Hdac6	3
	GO:0008202	steroid metabolic process	301/23210	0.0400553	0.190455	0.151609	Cubn/Dab2/Pdgfra/Mttp	4			GO:1903201	regulation of oxidative stress-induced cell death	74/23210	0.0328561	0.163042	0.127077	Trp53/Sod1	2			GO:0042471	ear morphogenesis	136/23210	0.0169185	0.095117	0.0696472	Gata3/Myc/Fgfr1	3
	GO:0050714	positive regulation of protein secretion	302/23210	0.0404648	0.190455	0.151609	Vamp8/F2r/Glul/Vps35	4			GO:2000573	positive regulation of DNA biosynthetic process	74/23210	0.0328561	0.163042	0.127077	Hsp90aa1/Ddx39b	2			GO:0021537	telencephalon development	249/23210	0.0173219	0.097082	0.0710861	Id2/Sct/Fgfr1/Tfap2c	4
	GO:0072001	renal system development	302/23210	0.0404648	0.190455	0.151609	Pdgfra/Col4a1/Sox17/Hnf1b	4			GO:2001252	positive regulation of chromosome organization	182/23210	0.0329622	0.163042	0.127077	Rif1/Trp53/Tet1	3			GO:0030834	regulation of actin filament depolymerization	51/23210	0.0174707	0.097082	0.0710861	Tpm1/Arpc2	2
	GO:0043524	negative regulation of neuron apoptotic process	178/23210	0.0407407	0.190455	0.151609	Retreg1/Lgmn/F2r	3			GO:0006281	DNA repair	464/23210	0.033056	0.163042	0.127077	Msh6/Rif1/Trp53/Usp28/Hmga1	5			GO:0030901	midbrain development	51/23210	0.0174707	0.097082	0.0710861	Wls/Fgfr1	2
	GO:0060563	neuroepithelial cell differentiation	75/23210	0.0408658	0.190455	0.151609	Myo7a/Myo6	2			GO:0048872	homeostasis of number of cells	315/23210	0.0330855	0.163042	0.127077	Prdx1/Mif/Sod1/Rrn3	4			GO:0031103	axon regeneration	51/23210	0.0174707	0.097082	0.0710861	Bex1/Cers2	2
	GO:0001906	cell killing	179/23210	0.0413109	0.190455	0.151609	Lamp1/Ctsh/Ctsc	3			GO:0050792	regulation of viral process	183/23210	0.0334212	0.163283	0.127265	Ifitm3/Ifitm2/Ifitm1	3			GO:0072132	mesenchyme morphogenesis	51/23210	0.0174707	0.097082	0.0710861	Myc/Fgfr1	2
	GO:0002349	histamine production involved in inflammatory response	10/23210	0.0418525	0.190455	0.151609	Vamp8	1			GO:0051262	protein tetramerization	183/23210	0.0334212	0.163283	0.127265	Pkm/Trp53/Cth	3			GO:0007050	cell cycle arrest	138/23210	0.0175824	0.0974763	0.0713748	Id2/Myc/Ak1	3
	GO:0002441	histamine secretion involved in inflammatory response	10/23210	0.0418525	0.190455	0.151609	Vamp8	1			GO:2001235	positive regulation of apoptotic signaling pathway	183/23210	0.0334212	0.163283	0.127265	Chchd10/Trp53/Sod1	3			GO:0035690	cellular response to drug	380/23210	0.0176731	0.097753	0.0715774	Psap/Cdh1/Arpc2/Myc/Hdac6	5
	GO:0002553	histamine secretion by mast cell	10/23210	0.0418525	0.190455	0.151609	Vamp8	1			GO:0002200	somatic diversification of immune receptors	75/23210	0.0336737	0.163283	0.127265	Msh6/Rif1	2			GO:0030216	keratinocyte differentiation	139/23210	0.0179197	0.0988887	0.072409	Errfi1/Psap/Tfap2c	3
	GO:0003129	heart induction	10/23210	0.0418525	0.190455	0.151609	Dkk1	1			GO:0032272	negative regulation of protein polymerization	75/23210	0.0336737	0.163283	0.127265	Stmn2/Stmn1	2			GO:0007019	microtubule depolymerization	52/23210	0.0181232	0.099396	0.0727805	Mid1/Hdac6	2
	GO:0006558	L-phenylalanine metabolic process	10/23210	0.0418525	0.190455	0.151609	Pcbd1	1			GO:0046323	glucose import	75/23210	0.0336737	0.163283	0.127265	Mif/Grb10	2			GO:1903202	negative regulation of oxidative stress-induced cell death	52/23210	0.0181232	0.099396	0.0727805	Psap/Gpx1	2
	GO:0021826	substrate-independent telencephalic tangential migration	10/23210	0.0418525	0.190455	0.151609	Nrg1	1			GO:0046626	regulation of insulin receptor signaling pathway	75/23210	0.0336737	0.163283	0.127265	Grb10/Socs2	2			GO:0051260	protein homooligomerization	383/23210	0.0182182	0.099396	0.0727805	Cldn3/Tifa/Cdh1/Gpx3/Clu	5
	GO:0021843	substrate-independent telencephalic tangential interneuron migration	10/23210	0.0418525	0.190455	0.151609	Nrg1	1			GO:0070228	regulation of lymphocyte apoptotic process	76/23210	0.0344991	0.166903	0.130087	Trp53/Mif	2			GO:0005996	monosaccharide metabolic process	253/23210	0.0182518	0.099396	0.0727805	Igf2/Myc/Fabp5/Fbp2	4
	GO:0031642	negative regulation of myelination	10/23210	0.0418525	0.190455	0.151609	Ctsc	1			GO:0060537	muscle tissue development	472/23210	0.0351849	0.169833	0.132371	Tdgf1/Nphs1/Mylpf/Ddx39b/Cacybp	5			GO:0002824	positive regulation of adaptive immune response based on somatic recombination of immune receptors built from immunoglobulin superfamily domains	140/23210	0.0182606	0.099396	0.0727805	Gata3/H2-K1/Cd40	3
	GO:0032354	response to follicle-stimulating hormone	10/23210	0.0418525	0.190455	0.151609	Gata4	1			GO:0061180	mammary gland epithelium development	77/23210	0.0353325	0.170158	0.132624	Ccnd1/Etv5	2			GO:0072089	stem cell proliferation	140/23210	0.0182606	0.099396	0.0727805	Bex1/Epcam/Fgfr1	3
	GO:0032908	regulation of transforming growth factor beta1 production	10/23210	0.0418525	0.190455	0.151609	Gata6	1			GO:0042063	gliogenesis	323/23210	0.0357722	0.171885	0.13397	Fn1/Otx2/Sod1/Etv5	4			GO:0001909	leukocyte mediated cytotoxicity	141/23210	0.0186052	0.0995408	0.0728865	Igf2/Cadm1/H2-K1	3
	GO:0035437	maintenance of protein localization in endoplasmic reticulum	10/23210	0.0418525	0.190455	0.151609	Kdelr3	1			GO:0043434	response to peptide hormone	324/23210	0.0361167	0.172639	0.134558	Pkm/Grb10/Socs2/Cacybp	4			GO:0002204	somatic recombination of immunoglobulin genes involved in immune response	53/23210	0.018786	0.0995408	0.0728865	Ndfip1/Cd40	2
	GO:0035646	endosome to melanosome transport	10/23210	0.0418525	0.190455	0.151609	Cd63	1			GO:0034644	cellular response to UV	78/23210	0.0361736	0.172639	0.134558	Trp53/Usp28	2			GO:0002208	somatic diversification of immunoglobulins involved in immune response	53/23210	0.018786	0.0995408	0.0728865	Ndfip1/Cd40	2
	GO:0043485	endosome to pigment granule transport	10/23210	0.0418525	0.190455	0.151609	Cd63	1			GO:0046785	microtubule polymerization	78/23210	0.0361736	0.172639	0.134558	Stmn2/Stmn1	2			GO:0009948	anterior/posterior axis specification	53/23210	0.018786	0.0995408	0.0728865	Cdx2/Wls	2
	GO:0048757	pigment granule maturation	10/23210	0.0418525	0.190455	0.151609	Cd63	1			GO:0032890	regulation of organic acid transport	79/23210	0.0370225	0.174414	0.135941	Trh/Mif	2			GO:0014014	negative regulation of gliogenesis	53/23210	0.018786	0.0995408	0.0728865	Id2/Cers2	2
	GO:0060982	coronary artery morphogenesis	10/23210	0.0418525	0.190455	0.151609	Lrp2	1			GO:0043525	positive regulation of neuron apoptotic process	79/23210	0.0370225	0.174414	0.135941	Trp53/Mybl2	2			GO:0042269	regulation of natural killer cell mediated cytotoxicity	53/23210	0.018786	0.0995408	0.0728865	Igf2/Cadm1	2
	GO:0061620	glycolytic process through glucose-6-phosphate	10/23210	0.0418525	0.190455	0.151609	Galk1	1			GO:0044272	sulfur compound biosynthetic process	79/23210	0.0370225	0.174414	0.135941	Pdk1/Cth	2			GO:0045190	isotype switching	53/23210	0.018786	0.0995408	0.0728865	Ndfip1/Cd40	2
	GO:0061684	chaperone-mediated autophagy	10/23210	0.0418525	0.190455	0.151609	Ctsa	1			GO:0048663	neuron fate commitment	79/23210	0.0370225	0.174414	0.135941	Sox2/Otx2	2			GO:0045214	sarcomere organization	53/23210	0.018786	0.0995408	0.0728865	Krt19/Actg1	2
	GO:0071257	cellular response to electrical stimulus	10/23210	0.0418525	0.190455	0.151609	Myo6	1			GO:0003129	heart induction	10/23210	0.0376978	0.174414	0.135941	Pou5f1	1			GO:0051930	regulation of sensory perception of pain	53/23210	0.018786	0.0995408	0.0728865	Fgfr1/Fabp5	2
	GO:0071635	negative regulation of transforming growth factor beta production	10/23210	0.0418525	0.190455	0.151609	Gata6	1			GO:0032875	regulation of DNA endoreduplication	10/23210	0.0376978	0.174414	0.135941	Msh6	1			GO:0055010	ventricular cardiac muscle tissue morphogenesis	53/23210	0.018786	0.0995408	0.0728865	Tpm1/Hand1	2
	GO:0090186	regulation of pancreatic juice secretion	10/23210	0.0418525	0.190455	0.151609	Vamp8	1			GO:0051639	actin filament network formation	10/23210	0.0376978	0.174414	0.135941	Cobl	1			GO:1900024	regulation of substrate adhesion-dependent cell spreading	53/23210	0.018786	0.0995408	0.0728865	Arpc2/Pdpn	2
	GO:0099541	trans-synaptic signaling by lipid	10/23210	0.0418525	0.190455	0.151609	F2r	1			GO:0052803	imidazole-containing compound metabolic process	10/23210	0.0376978	0.174414	0.135941	Trh	1			GO:1900408	negative regulation of cellular response to oxidative stress	53/23210	0.018786	0.0995408	0.0728865	Psap/Gpx1	2
	GO:0099542	trans-synaptic signaling by endocannabinoid	10/23210	0.0418525	0.190455	0.151609	F2r	1			GO:0060052	neurofilament cytoskeleton organization	10/23210	0.0376978	0.174414	0.135941	Sod1	1			GO:0050680	negative regulation of epithelial cell proliferation	142/23210	0.0189533	0.100206	0.0733735	Gata3/Nupr1/Cdh1	3
	GO:1902221	erythrose 4-phosphate/phosphoenolpyruvate family amino acid metabolic process	10/23210	0.0418525	0.190455	0.151609	Pcbd1	1			GO:0060484	lung-associated mesenchyme development	10/23210	0.0376978	0.174414	0.135941	Dppa4	1			GO:0002715	regulation of natural killer cell mediated immunity	54/23210	0.0194589	0.101313	0.0741841	Igf2/Cadm1	2
	GO:1902947	regulation of tau-protein kinase activity	10/23210	0.0418525	0.190455	0.151609	Dkk1	1			GO:1902947	regulation of tau-protein kinase activity	10/23210	0.0376978	0.174414	0.135941	Hsp90aa1	1			GO:0032350	regulation of hormone metabolic process	54/23210	0.0194589	0.101313	0.0741841	Gata3/Igf2	2
	GO:0001913	T cell mediated cytotoxicity	76/23210	0.0418561	0.190455	0.151609	Ctsh/Ctsc	2			GO:1903800	positive regulation of production of miRNAs involved in gene silencing by miRNA	10/23210	0.0376978	0.174414	0.135941	Trp53	1			GO:0043297	apical junction assembly	54/23210	0.0194589	0.101313	0.0741841	Cldn3/Cdh1	2
	GO:0030168	platelet activation	76/23210	0.0418561	0.190455	0.151609	Pdgfra/F2r	2			GO:1905097	regulation of guanyl-nucleotide exchange factor activity	10/23210	0.0376978	0.174414	0.135941	Stmn1	1			GO:0051496	positive regulation of stress fiber assembly	54/23210	0.0194589	0.101313	0.0741841	Tpm1/Cd47	2
	GO:0060350	endochondral bone morphogenesis	76/23210	0.0418561	0.190455	0.151609	Serpinh1/Hspg2	2			GO:1905522	negative regulation of macrophage migration	10/23210	0.0376978	0.174414	0.135941	Mif	1			GO:0051931	regulation of sensory perception	54/23210	0.0194589	0.101313	0.0741841	Fgfr1/Fabp5	2
	GO:0002696	positive regulation of leukocyte activation	446/23210	0.04226	0.191101	0.152124	Lamp1/Vamp8/Dpp4/Ctsc/Gas6	5			GO:0002312	B cell activation involved in immune response	80/23210	0.037879	0.174801	0.136242	Msh6/Rif1	2			GO:2000351	regulation of endothelial cell apoptotic process	54/23210	0.0194589	0.101313	0.0741841	Gata3/Cd40	2
	GO:0009749	response to glucose	181/23210	0.0424632	0.191101	0.152124	Hnf1b/Gas6/Glul	3			GO:0002285	lymphocyte activation involved in immune response	193/23210	0.0381938	0.174801	0.136242	Msh6/Rif1/Trp53	3			GO:2000648	positive regulation of stem cell proliferation	54/23210	0.0194589	0.101313	0.0741841	Bex1/Epcam	2
	GO:0001738	morphogenesis of a polarized epithelium	77/23210	0.0428554	0.191101	0.152124	Dab2/Lama1	2			GO:0032869	cellular response to insulin stimulus	193/23210	0.0381938	0.174801	0.136242	Pkm/Grb10/Socs2	3			GO:0002065	columnar/cuboidal epithelial cell differentiation	144/23210	0.0196605	0.102141	0.0747902	Cdx2/Cdh1/Fgfr1	3
	GO:0006835	dicarboxylic acid transport	77/23210	0.0428554	0.191101	0.152124	Lrp2/Myo6	2			GO:1901605	alpha-amino acid metabolic process	193/23210	0.0381938	0.174801	0.136242	Pipox/Gfpt2/Cth	3			GO:0002699	positive regulation of immune effector process	259/23210	0.019704	0.102145	0.0747935	Gata3/Cadm1/H2-K1/Cd40	4
	GO:0014855	striated muscle cell proliferation	77/23210	0.0428554	0.191101	0.152124	Gata4/Gata6	2			GO:1990138	neuron projection extension	193/23210	0.0381938	0.174801	0.136242	Fn1/Hsp90aa1/Usp9x	3			GO:0048738	cardiac muscle tissue development	260/23210	0.0199528	0.102856	0.075314	Id2/Tpm1/Fgfr1/Hand1	4
	GO:0051966	regulation of synaptic transmission, glutamatergic	77/23210	0.0428554	0.191101	0.152124	Dkk1/Glul	2			GO:0070661	leukocyte proliferation	331/23210	0.0385823	0.176198	0.137331	Igfbp2/Enpp3/Trp53/Mif	4			GO:0031099	regeneration	145/23210	0.0200195	0.102856	0.075314	Bex1/Cers2/Gpx1	3
	GO:0055021	regulation of cardiac muscle tissue growth	77/23210	0.0428554	0.191101	0.152124	Gata4/Gata6	2			GO:0050731	positive regulation of peptidyl-tyrosine phosphorylation	195/23210	0.0391881	0.177539	0.138376	Tdgf1/Trp53/Mif	3			GO:0010823	negative regulation of mitochondrion organization	55/23210	0.0201418	0.102856	0.075314	Acaa2/Gpx1	2
	GO:0045927	positive regulation of growth	308/23210	0.0429717	0.191101	0.152124	Gata4/Gata6/Nrg1/Ppib	4			GO:0006637	acyl-CoA metabolic process	82/23210	0.0396147	0.177539	0.138376	Pipox/Pdk1	2			GO:0030042	actin filament depolymerization	55/23210	0.0201418	0.102856	0.075314	Tpm1/Arpc2	2
	GO:0043507	positive regulation of JUN kinase activity	78/23210	0.0438637	0.191101	0.152124	Dab2/Dkk1	2			GO:0035383	thioester metabolic process	82/23210	0.0396147	0.177539	0.138376	Pipox/Pdk1	2			GO:0032655	regulation of interleukin-12 production	55/23210	0.0201418	0.102856	0.075314	Cd47/Cd40	2
	GO:0009746	response to hexose	184/23210	0.044222	0.191101	0.152124	Hnf1b/Gas6/Glul	3			GO:0006486	protein glycosylation	196/23210	0.0396901	0.177539	0.138376	Gfpt2/Pmm1/Tet1	3			GO:0035019	somatic stem cell population maintenance	55/23210	0.0201418	0.102856	0.075314	Cdx2/Tfap2c	2
	GO:0044282	small molecule catabolic process	311/23210	0.0442574	0.191101	0.152124	Cubn/Npl/Gcsh/Galk1	4			GO:0043413	macromolecule glycosylation	196/23210	0.0396901	0.177539	0.138376	Gfpt2/Pmm1/Tet1	3			GO:0043470	regulation of carbohydrate catabolic process	55/23210	0.0201418	0.102856	0.075314	Nupr1/Myc	2
	GO:0010770	positive regulation of cell morphogenesis involved in differentiation	185/23210	0.0448162	0.191101	0.152124	Dab2/Nrg1/Calr	3			GO:0043903	regulation of symbiosis, encompassing mutualism through parasitism	198/23210	0.040704	0.177539	0.138376	Ifitm3/Ifitm2/Ifitm1	3			GO:0051251	positive regulation of lymphocyte activation	394/23210	0.0203118	0.103504	0.0757883	Lgals1/Gata3/Igf2/Cd47/Cd40	5
	GO:0034284	response to monosaccharide	185/23210	0.0448162	0.191101	0.152124	Hnf1b/Gas6/Glul	3			GO:0009100	glycoprotein metabolic process	338/23210	0.0411425	0.177539	0.138376	Gfpt2/Pmm1/Tet1/Manba	4			GO:0072006	nephron development	146/23210	0.0203821	0.103641	0.075889	Gata3/Myc/Prom1	3
	GO:0045766	positive regulation of angiogenesis	185/23210	0.0448162	0.191101	0.152124	Gata4/Gata6/Ctsh	3			GO:0019058	viral life cycle	199/23210	0.0412159	0.177539	0.138376	Ifitm3/Ifitm2/Ifitm1	3			GO:0002821	positive regulation of adaptive immune response	147/23210	0.0207483	0.10461	0.0765981	Gata3/H2-K1/Cd40	3
	GO:0003208	cardiac ventricle morphogenesis	79/23210	0.0448807	0.191101	0.152124	Gata4/Lrp2	2			GO:0044728	DNA methylation or demethylation	84/23210	0.0413801	0.177539	0.138376	Usp9x/Tet1	2			GO:0030856	regulation of epithelial cell differentiation	147/23210	0.0207483	0.10461	0.0765981	Errfi1/Gata3/Prom1	3
	GO:0033143	regulation of intracellular steroid hormone receptor signaling pathway	79/23210	0.0448807	0.191101	0.152124	Dab2/Calr	2			GO:0006002	fructose 6-phosphate metabolic process	11/23210	0.0413894	0.177539	0.138376	Gfpt2	1			GO:0002704	negative regulation of leukocyte mediated immunity	56/23210	0.0208346	0.10461	0.0765981	Igf2/Ndfip1	2
	GO:0042147	retrograde transport, endosome to Golgi	79/23210	0.0448807	0.191101	0.152124	Snx2/Vps35	2			GO:0006977	DNA damage response, signal transduction by p53 class mediator resulting in cell cycle arrest	11/23210	0.0413894	0.177539	0.138376	Trp53	1			GO:0042743	hydrogen peroxide metabolic process	56/23210	0.0208346	0.10461	0.0765981	Gpx3/Gpx1	2
	GO:0048663	neuron fate commitment	79/23210	0.0448807	0.191101	0.152124	Nrg1/Epop	2			GO:0007028	cytoplasm organization	11/23210	0.0413894	0.177539	0.138376	Rrn3	1			GO:0051196	regulation of coenzyme metabolic process	56/23210	0.0208346	0.10461	0.0765981	Nupr1/Myc	2
	GO:1903305	regulation of regulated secretory pathway	186/23210	0.0454144	0.191101	0.152124	Lamp1/Vamp8/Myo6	3			GO:0010739	positive regulation of protein kinase A signaling	11/23210	0.0413894	0.177539	0.138376	Mif	1			GO:1902883	negative regulation of response to oxidative stress	56/23210	0.0208346	0.10461	0.0765981	Psap/Gpx1	2
	GO:0060113	inner ear receptor cell differentiation	80/23210	0.0459064	0.191101	0.152124	Myo7a/Myo6	2			GO:0014052	regulation of gamma-aminobutyric acid secretion	11/23210	0.0413894	0.177539	0.138376	Trh	1			GO:0002700	regulation of production of molecular mediator of immune response	148/23210	0.0211182	0.105812	0.0774782	Gata3/Ndfip1/Cd40	3
	GO:0006054	N-acetylneuraminate metabolic process	11/23210	0.0459412	0.191101	0.152124	Npl	1			GO:0015809	arginine transport	11/23210	0.0413894	0.177539	0.138376	Slc7a3	1			GO:0001824	blastocyst development	149/23210	0.0214916	0.106354	0.0778755	Cdx2/Cdh1/Tfap2c	3
	GO:0007039	protein catabolic process in the vacuole	11/23210	0.0459412	0.191101	0.152124	Vps35	1			GO:0042023	DNA endoreduplication	11/23210	0.0413894	0.177539	0.138376	Msh6	1			GO:0050728	negative regulation of inflammatory response	149/23210	0.0214916	0.106354	0.0778755	Gata3/Gpx1/Ndfip1	3
	GO:0008626	granzyme-mediated apoptotic signaling pathway	11/23210	0.0459412	0.191101	0.152124	Lamp1	1			GO:0042762	regulation of sulfur metabolic process	11/23210	0.0413894	0.177539	0.138376	Pdk1	1			GO:0006979	response to oxidative stress	400/23210	0.0215177	0.106354	0.0778755	Psap/Gpx3/Gsr/Gpx1/Hdac6	5
	GO:0009111	vitamin catabolic process	11/23210	0.0459412	0.191101	0.152124	Cubn	1			GO:0044557	relaxation of smooth muscle	11/23210	0.0413894	0.177539	0.138376	Sod1	1			GO:0006879	cellular iron ion homeostasis	57/23210	0.0215373	0.106354	0.0778755	Myc/Ndfip1	2
	GO:0032342	aldosterone biosynthetic process	11/23210	0.0459412	0.191101	0.152124	Dab2	1			GO:0046689	response to mercury ion	11/23210	0.0413894	0.177539	0.138376	Fn1	1			GO:0010463	mesenchymal cell proliferation	57/23210	0.0215373	0.106354	0.0778755	Myc/Fgfr1	2
	GO:0032463	negative regulation of protein homooligomerization	11/23210	0.0459412	0.191101	0.152124	Vps35	1			GO:0051574	positive regulation of histone H3-K9 methylation	11/23210	0.0413894	0.177539	0.138376	Rif1	1			GO:0050994	regulation of lipid catabolic process	57/23210	0.0215373	0.106354	0.0778755	Sct/Sorl1	2
	GO:0032905	transforming growth factor beta1 production	11/23210	0.0459412	0.191101	0.152124	Gata6	1			GO:0051764	actin crosslink formation	11/23210	0.0413894	0.177539	0.138376	Cobl	1			GO:0072577	endothelial cell apoptotic process	57/23210	0.0215373	0.106354	0.0778755	Gata3/Cd40	2
	GO:0033327	Leydig cell differentiation	11/23210	0.0459412	0.191101	0.152124	Pdgfra	1			GO:0070493	thrombin-activated receptor signaling pathway	11/23210	0.0413894	0.177539	0.138376	Stmn1	1			GO:0014013	regulation of gliogenesis	150/23210	0.0218687	0.107547	0.0787491	Id2/Myc/Cers2	3
	GO:0043482	cellular pigment accumulation	11/23210	0.0459412	0.191101	0.152124	Cd63	1			GO:0097421	liver regeneration	11/23210	0.0413894	0.177539	0.138376	Ccnd1	1			GO:0022612	gland morphogenesis	150/23210	0.0218687	0.107547	0.0787491	Cdh1/Fgfr1/Tfap2c	3
	GO:0043653	mitochondrial fragmentation involved in apoptotic process	11/23210	0.0459412	0.191101	0.152124	Vps35	1			GO:0098722	asymmetric stem cell division	11/23210	0.0413894	0.177539	0.138376	Etv5	1			GO:0030336	negative regulation of cell migration	268/23210	0.0220132	0.107815	0.0789451	Tpm1/Cnn2/Cdh1/Cers2	4
	GO:0048563	post-embryonic animal organ morphogenesis	11/23210	0.0459412	0.191101	0.152124	Myo7a	1			GO:0099558	maintenance of synapse structure	11/23210	0.0413894	0.177539	0.138376	Chchd10	1			GO:0034599	cellular response to oxidative stress	268/23210	0.0220132	0.107815	0.0789451	Psap/Gsr/Gpx1/Hdac6	4
	GO:0060600	dichotomous subdivision of an epithelial terminal unit	11/23210	0.0459412	0.191101	0.152124	Ctsh	1			GO:1901030	positive regulation of mitochondrial outer membrane permeabilization involved in apoptotic signaling pathway	11/23210	0.0413894	0.177539	0.138376	Chchd10	1			GO:0016447	somatic recombination of immunoglobulin gene segments	58/23210	0.0222498	0.10809	0.0791462	Ndfip1/Cd40	2
	GO:0070493	thrombin-activated receptor signaling pathway	11/23210	0.0459412	0.191101	0.152124	F2r	1			GO:1902166	negative regulation of intrinsic apoptotic signaling pathway in response to DNA damage by p53 class mediator	11/23210	0.0413894	0.177539	0.138376	Mif	1			GO:0032615	interleukin-12 production	58/23210	0.0222498	0.10809	0.0791462	Cd47/Cd40	2
	GO:0070831	basement membrane assembly	11/23210	0.0459412	0.191101	0.152124	Lamb1	1			GO:1903799	negative regulation of production of miRNAs involved in gene silencing by miRNA	11/23210	0.0413894	0.177539	0.138376	Trp53	1			GO:0032663	regulation of interleukin-2 production	58/23210	0.0222498	0.10809	0.0791462	Gata3/Ezr	2
	GO:0072102	glomerulus morphogenesis	11/23210	0.0459412	0.191101	0.152124	Pdgfra	1			GO:1990440	positive regulation of transcription from RNA polymerase II promoter in response to endoplasmic reticulum stress	11/23210	0.0413894	0.177539	0.138376	Trp53	1			GO:0051187	cofactor catabolic process	58/23210	0.0222498	0.10809	0.0791462	Gpx3/Gpx1	2
	GO:0072172	mesonephric tubule formation	11/23210	0.0459412	0.191101	0.152124	Hnf1b	1			GO:2000343	positive regulation of chemokine (C-X-C motif) ligand 2 production	11/23210	0.0413894	0.177539	0.138376	Mif	1			GO:0042113	B cell activation	405/23210	0.0225577	0.109143	0.0799174	Id2/Lgals1/Blnk/Ndfip1/Cd40	5
	GO:0072178	nephric duct morphogenesis	11/23210	0.0459412	0.191101	0.152124	Hnf1b	1			GO:0008217	regulation of blood pressure	200/23210	0.041731	0.178102	0.138816	Mif/Sod1/Calca	3			GO:0070997	neuron death	405/23210	0.0225577	0.109143	0.0799174	Sct/Sorl1/Gata3/Clu/Gpx1	5
	GO:0090281	negative regulation of calcium ion import	11/23210	0.0459412	0.191101	0.152124	Spink1	1			GO:2000377	regulation of reactive oxygen species metabolic process	200/23210	0.041731	0.178102	0.138816	Hsp90aa1/Trp53/Sod1	3			GO:0045806	negative regulation of endocytosis	59/23210	0.0229719	0.110383	0.0808252	Cnn2/Cd47	2
	GO:0098887	neurotransmitter receptor transport, endosome to postsynaptic membrane	11/23210	0.0459412	0.191101	0.152124	Vps35	1			GO:0009611	response to wounding	495/23210	0.0417729	0.178102	0.138816	Pkm/Mymx/Fn1/Mif/Sod1	5			GO:0060986	endocrine hormone secretion	59/23210	0.0229719	0.110383	0.0808252	Gata3/Fgfr1	2
	GO:1901163	regulation of trophoblast cell migration	11/23210	0.0459412	0.191101	0.152124	Calr	1			GO:0000302	response to reactive oxygen species	201/23210	0.0422494	0.179157	0.139637	Trp53/Prdx1/Sod1	3			GO:2001238	positive regulation of extrinsic apoptotic signaling pathway	59/23210	0.0229719	0.110383	0.0808252	Mal/Itm2c	2
	GO:1902513	regulation of organelle transport along microtubule	11/23210	0.0459412	0.191101	0.152124	Lamp1	1			GO:0019221	cytokine-mediated signaling pathway	341/23210	0.0422687	0.179157	0.139637	Ifitm3/Ifitm2/Trp53/Ifitm1	4			GO:0006790	sulfur compound metabolic process	272/23210	0.0230905	0.110383	0.0808252	Gpx3/Gsr/Acaa2/Gpx1	4
	GO:1903867	extraembryonic membrane development	11/23210	0.0459412	0.191101	0.152124	Htra1	1			GO:1900407	regulation of cellular response to oxidative stress	85/23210	0.0422738	0.179157	0.139637	Trp53/Sod1	2			GO:0032409	regulation of transporter activity	272/23210	0.0230905	0.110383	0.0808252	Ahnak/Anxa3/Ndfip1/Sri	4
	GO:2000288	positive regulation of myoblast proliferation	11/23210	0.0459412	0.191101	0.152124	Gata6	1			GO:0010827	regulation of glucose transmembrane transport	86/23210	0.0431748	0.182246	0.142045	Mif/Grb10	2			GO:0060485	mesenchyme development	272/23210	0.0230905	0.110383	0.0808252	Myc/Fgfr1/Pdpn/Hand1	4
	GO:0021700	developmental maturation	317/23210	0.0468935	0.194673	0.154968	Pth1r/Ctsl/Spink1/Cd63	4			GO:0015908	fatty acid transport	86/23210	0.0431748	0.182246	0.142045	Pla2g1b/Mif	2			GO:0071248	cellular response to metal ion	154/23210	0.0234133	0.111703	0.0817917	Id2/Cdh1/Mt2	3
	GO:0050867	positive regulation of cell activation	461/23210	0.0475163	0.196102	0.156105	Lamp1/Vamp8/Dpp4/Ctsc/Gas6	5			GO:0060538	skeletal muscle organ development	206/23210	0.04489	0.184357	0.14369	Nphs1/Mymx/Mylpf	3			GO:0031102	neuron projection regeneration	60/23210	0.0237036	0.112639	0.0824776	Bex1/Cers2	2
	GO:0018108	peptidyl-tyrosine phosphorylation	319/23210	0.0477913	0.196102	0.156105	Pdgfra/Nrg1/Spink1/Gas6	4			GO:0031110	regulation of microtubule polymerization or depolymerization	88/23210	0.0449981	0.184357	0.14369	Stmn2/Stmn1	2			GO:0046847	filopodium assembly	60/23210	0.0237036	0.112639	0.0824776	Arpc2/Ezr	2
	GO:0044706	multi-multicellular organism process	190/23210	0.0478471	0.196102	0.156105	Lamb1/Ctsl/Calr	3			GO:0044344	cellular response to fibroblast growth factor stimulus	88/23210	0.0449981	0.184357	0.14369	Tdgf1/Fgf4	2			GO:0051896	regulation of protein kinase B signaling	155/23210	0.0238084	0.112656	0.0824899	Gata3/Igf2/Gpx1	3
	GO:0035050	embryonic heart tube development	82/23210	0.0479837	0.196102	0.156105	Sox17/Gata4	2			GO:0051149	positive regulation of muscle cell differentiation	88/23210	0.0449981	0.184357	0.14369	Ddx39b/Cth	2			GO:0062013	positive regulation of small molecule metabolic process	155/23210	0.0238084	0.112656	0.0824899	Igf2/Nupr1/Myc	3
	GO:0018212	peptidyl-tyrosine modification	322/23210	0.0491559	0.196102	0.156105	Pdgfra/Nrg1/Spink1/Gas6	4			GO:0002016	regulation of blood volume by renin-angiotensin	12/23210	0.045067	0.184357	0.14369	Mif	1			GO:0052547	regulation of peptidase activity	411/23210	0.0238483	0.112656	0.0824899	Sorl1/Cdh1/Myc/Psme2/Gpx1	5
	GO:0048771	tissue remodeling	193/23210	0.0497131	0.196102	0.156105	Gata4/Pth1r/F2r	3			GO:0003306	Wnt signaling pathway involved in heart development	12/23210	0.045067	0.184357	0.14369	Pou5f1	1			GO:0031647	regulation of protein stability	275/23210	0.0239193	0.112769	0.0825725	Rnf128/Tspan1/Clu/Hdac6	4
	GO:0003183	mitral valve morphogenesis	12/23210	0.0500125	0.196102	0.156105	Gata4	1			GO:0006047	UDP-N-acetylglucosamine metabolic process	12/23210	0.045067	0.184357	0.14369	Gfpt2	1			GO:1990845	adaptive thermogenesis	156/23210	0.0242073	0.113902	0.0834025	Sct/Sorl1/Fabp5	3
	GO:0006705	mineralocorticoid biosynthetic process	12/23210	0.0500125	0.196102	0.156105	Dab2	1			GO:0006086	acetyl-CoA biosynthetic process from pyruvate	12/23210	0.045067	0.184357	0.14369	Pdk1	1			GO:0048286	lung alveolus development	61/23210	0.0244449	0.114795	0.0840561	Errfi1/Pdpn	2
	GO:0010749	regulation of nitric oxide mediated signal transduction	12/23210	0.0500125	0.196102	0.156105	Spink1	1			GO:0009068	aspartate family amino acid catabolic process	12/23210	0.045067	0.184357	0.14369	Pipox	1			GO:0021543	pallium development	158/23210	0.0250157	0.116505	0.0853078	Sct/Fgfr1/Tfap2c	3
	GO:0032341	aldosterone metabolic process	12/23210	0.0500125	0.196102	0.156105	Dab2	1			GO:0032308	positive regulation of prostaglandin secretion	12/23210	0.045067	0.184357	0.14369	Mif	1			GO:0046496	nicotinamide nucleotide metabolic process	158/23210	0.0250157	0.116505	0.0853078	Nupr1/Myc/Taldo1	3
	GO:0032825	positive regulation of natural killer cell differentiation	12/23210	0.0500125	0.196102	0.156105	Gas6	1			GO:0033004	negative regulation of mast cell activation	12/23210	0.045067	0.184357	0.14369	Enpp3	1			GO:0050777	negative regulation of immune response	158/23210	0.0250157	0.116505	0.0853078	Igf2/Gpx1/Ndfip1	3
	GO:0033240	positive regulation of cellular amine metabolic process	12/23210	0.0500125	0.196102	0.156105	Vps35	1			GO:0072431	signal transduction involved in mitotic G1 DNA damage checkpoint	12/23210	0.045067	0.184357	0.14369	Trp53	1			GO:0060070	canonical Wnt signaling pathway	279/23210	0.0250521	0.116505	0.0853078	Gata3/Wls/Cdh1/Myc	4
	GO:0035457	cellular response to interferon-alpha	12/23210	0.0500125	0.196102	0.156105	Gas6	1			GO:0090343	positive regulation of cell aging	12/23210	0.045067	0.184357	0.14369	Trp53	1			GO:0072659	protein localization to plasma membrane	279/23210	0.0250521	0.116505	0.0853078	F11r/Cdh1/Myl12a/Ezr	4
	GO:0036295	cellular response to increased oxygen levels	12/23210	0.0500125	0.196102	0.156105	Atp6v0d1	1			GO:1902400	intracellular signal transduction involved in G1 DNA damage checkpoint	12/23210	0.045067	0.184357	0.14369	Trp53	1			GO:0045668	negative regulation of osteoblast differentiation	62/23210	0.0251956	0.116945	0.08563	Id2/Fgfr1	2
	GO:0043476	pigment accumulation	12/23210	0.0500125	0.196102	0.156105	Cd63	1			GO:2000035	regulation of stem cell division	12/23210	0.045067	0.184357	0.14369	Nanog	1			GO:0042552	myelination	159/23210	0.0254254	0.117783	0.0862439	Psap/Mal/Clu	3
	GO:0045217	cell-cell junction maintenance	12/23210	0.0500125	0.196102	0.156105	F2r	1			GO:2000105	positive regulation of DNA-dependent DNA replication	12/23210	0.045067	0.184357	0.14369	Wiz	1			GO:0009142	nucleoside triphosphate biosynthetic process	160/23210	0.0258387	0.118633	0.0868662	Nupr1/Myc/Ak1	3
	GO:0055091	phospholipid homeostasis	12/23210	0.0500125	0.196102	0.156105	Rcn3	1			GO:1900076	regulation of cellular response to insulin stimulus	89/23210	0.0459204	0.187486	0.146129	Grb10/Socs2	2			GO:0019362	pyridine nucleotide metabolic process	160/23210	0.0258387	0.118633	0.0868662	Nupr1/Myc/Taldo1	3
	GO:0060068	vagina development	12/23210	0.0500125	0.196102	0.156105	Lrp2	1			GO:0040014	regulation of multicellular organism growth	90/23210	0.0468496	0.188088	0.146598	Sod1/Socs2	2			GO:0002712	regulation of B cell mediated immunity	63/23210	0.0259556	0.118633	0.0868662	Ndfip1/Cd40	2
	GO:0060159	regulation of dopamine receptor signaling pathway	12/23210	0.0500125	0.196102	0.156105	Vps35	1			GO:0042770	signal transduction in response to DNA damage	90/23210	0.0468496	0.188088	0.146598	Trp53/Mif	2			GO:0002889	regulation of immunoglobulin mediated immune response	63/23210	0.0259556	0.118633	0.0868662	Ndfip1/Cd40	2
	GO:0060430	lung saccule development	12/23210	0.0500125	0.196102	0.156105	Gata6	1			GO:0071774	response to fibroblast growth factor	90/23210	0.0468496	0.188088	0.146598	Tdgf1/Fgf4	2			GO:0043388	positive regulation of DNA binding	63/23210	0.0259556	0.118633	0.0868662	Gata3/Myc	2
	GO:0061450	trophoblast cell migration	12/23210	0.0500125	0.196102	0.156105	Calr	1			GO:0070085	glycosylation	210/23210	0.0470606	0.188088	0.146598	Gfpt2/Pmm1/Tet1	3			GO:0045454	cell redox homeostasis	63/23210	0.0259556	0.118633	0.0868662	Gsr/Gpx1	2
	GO:0070444	oligodendrocyte progenitor proliferation	12/23210	0.0500125	0.196102	0.156105	Lrp2	1			GO:0048839	inner ear development	211/23210	0.0476113	0.188088	0.146598	Sox2/Otx2/Sod1	3			GO:2001169	regulation of ATP biosynthetic process	63/23210	0.0259556	0.118633	0.0868662	Nupr1/Myc	2
	GO:0070445	regulation of oligodendrocyte progenitor proliferation	12/23210	0.0500125	0.196102	0.156105	Lrp2	1			GO:1903578	regulation of ATP metabolic process	91/23210	0.0477858	0.188088	0.146598	Trp53/Mif	2			GO:0007162	negative regulation of cell adhesion	284/23210	0.0265133	0.12093	0.0885479	Lgals1/Epcam/Cdh1/Ndfip1	4
	GO:0072176	nephric duct development	12/23210	0.0500125	0.196102	0.156105	Hnf1b	1			GO:0033044	regulation of chromosome organization	356/23210	0.048161	0.188088	0.146598	Pou5f1/Rif1/Trp53/Tet1	4			GO:0007272	ensheathment of neurons	162/23210	0.0266761	0.12093	0.0885479	Psap/Mal/Clu	3
	GO:0099639	neurotransmitter receptor transport, endosome to plasma membrane	12/23210	0.0500125	0.196102	0.156105	Vps35	1			GO:0032984	protein-containing complex disassembly	212/23210	0.0481651	0.188088	0.146598	Chchd10/Stmn2/Stmn1	3			GO:0008366	axon ensheathment	162/23210	0.0266761	0.12093	0.0885479	Psap/Mal/Clu	3
	GO:1900165	negative regulation of interleukin-6 secretion	12/23210	0.0500125	0.196102	0.156105	Gas6	1			GO:0035264	multicellular organism growth	212/23210	0.0481651	0.188088	0.146598	Trp53/Sod1/Socs2	3			GO:0032233	positive regulation of actin filament bundle assembly	64/23210	0.0267248	0.12093	0.0885479	Tpm1/Cd47	2
	GO:2000035	regulation of stem cell division	12/23210	0.0500125	0.196102	0.156105	Sox17	1			GO:0022411	cellular component disassembly	357/23210	0.0485693	0.188088	0.146598	Chchd10/Trp53/Stmn2/Stmn1	4			GO:0042267	natural killer cell mediated cytotoxicity	64/23210	0.0267248	0.12093	0.0885479	Igf2/Cadm1	2
	GO:0048524	positive regulation of viral process	84/23210	0.0500948	0.196102	0.156105	P4hb/Ppib	2			GO:0050920	regulation of chemotaxis	213/23210	0.0487221	0.188088	0.146598	Fgf4/Fn1/Mif	3			GO:0009165	nucleotide biosynthetic process	285/23210	0.0268115	0.12093	0.0885479	Ak2/Nupr1/Myc/Ak1	4
	GO:0060420	regulation of heart growth	84/23210	0.0500948	0.196102	0.156105	Gata4/Gata6	2			GO:0006862	nucleotide transport	13/23210	0.0487306	0.188088	0.146598	Slc25a36	1			GO:0061448	connective tissue development	285/23210	0.0268115	0.12093	0.0885479	Id2/Sorl1/Fgfr1/Hand1	4
	GO:0007389	pattern specification process	468/23210	0.0500969	0.196102	0.156105	Sox17/Gata4/Lrp2/Hnf1b/Dkk1	5			GO:0006983	ER overload response	13/23210	0.0487306	0.188088	0.146598	Trp53	1			GO:0002381	immunoglobulin production involved in immunoglobulin mediated immune response	65/23210	0.0275033	0.122774	0.0898982	Ndfip1/Cd40	2
	GO:0009108	coenzyme biosynthetic process	194/23210	0.0503429	0.196102	0.156105	Hkdc1/Pcbd1/Galk1	3			GO:0007351	tripartite regional subdivision	13/23210	0.0487306	0.188088	0.146598	Tdgf1	1			GO:0016445	somatic diversification of immunoglobulins	65/23210	0.0275033	0.122774	0.0898982	Ndfip1/Cd40	2
	GO:0016236	macroautophagy	194/23210	0.0503429	0.196102	0.156105	Retreg1/Vamp8/Atp6v0a1	3			GO:0008595	anterior/posterior axis specification, embryo	13/23210	0.0487306	0.188088	0.146598	Tdgf1	1			GO:0090559	regulation of membrane permeability	65/23210	0.0275033	0.122774	0.0898982	F11r/Acaa2	2
	GO:0099173	postsynapse organization	194/23210	0.0503429	0.196102	0.156105	Srgn/Lgmn/Vps35	3			GO:0010918	positive regulation of mitochondrial membrane potential	13/23210	0.0487306	0.188088	0.146598	Tcl1	1			GO:0150076	neuroinflammatory response	65/23210	0.0275033	0.122774	0.0898982	Nupr1/Clu	2
	GO:0003205	cardiac chamber development	195/23210	0.0509766	0.196298	0.156261	Gata4/Gata6/Lrp2	3			GO:0015802	basic amino acid transport	13/23210	0.0487306	0.188088	0.146598	Slc7a3	1			GO:0032680	regulation of tumor necrosis factor production	164/23210	0.0275279	0.122774	0.0898982	Errfi1/Cd47/Clu	3
	GO:0050731	positive regulation of peptidyl-tyrosine phosphorylation	195/23210	0.0509766	0.196298	0.156261	Pdgfra/Nrg1/Gas6	3			GO:0030948	negative regulation of vascular endothelial growth factor receptor signaling pathway	13/23210	0.0487306	0.188088	0.146598	Nedd4	1			GO:0046887	positive regulation of hormone secretion	164/23210	0.0275279	0.122774	0.0898982	Sct/Fgfr1/Sri	3
	GO:1900407	regulation of cellular response to oxidative stress	85/23210	0.0511628	0.196298	0.156261	Gata4/P4hb	2			GO:0032926	negative regulation of activin receptor signaling pathway	13/23210	0.0487306	0.188088	0.146598	Lefty1	1			GO:0072593	reactive oxygen species metabolic process	288/23210	0.0277184	0.123356	0.0903249	Gpx3/Cd47/Clu/Gpx1	4
	GO:0003281	ventricular septum development	86/23210	0.052239	0.196298	0.156261	Gata4/Lrp2	2			GO:0033262	regulation of nuclear cell cycle DNA replication	13/23210	0.0487306	0.188088	0.146598	Wiz	1			GO:0016055	Wnt signaling pathway	428/23210	0.0277616	0.123356	0.0903249	Gata3/Wls/Cdh1/Myc/Fermt2	5
	GO:0042490	mechanoreceptor differentiation	86/23210	0.052239	0.196298	0.156261	Myo7a/Myo6	2			GO:0043247	telomere maintenance in response to DNA damage	13/23210	0.0487306	0.188088	0.146598	Rif1	1			GO:0051017	actin filament bundle assembly	165/23210	0.0279593	0.123775	0.0906317	Tpm1/Cd47/Ezr	3
	GO:0061333	renal tubule morphogenesis	86/23210	0.052239	0.196298	0.156261	Col4a1/Hnf1b	2			GO:0045899	positive regulation of RNA polymerase II transcriptional preinitiation complex assembly	13/23210	0.0487306	0.188088	0.146598	Trp53	1			GO:0072524	pyridine-containing compound metabolic process	165/23210	0.0279593	0.123775	0.0906317	Nupr1/Myc/Taldo1	3
	GO:0007519	skeletal muscle tissue development	197/23210	0.0522558	0.196298	0.156261	Sox17/Gata4/Dkk1	3			GO:0045955	negative regulation of calcium ion-dependent exocytosis	13/23210	0.0487306	0.188088	0.146598	Pou5f1	1			GO:0198738	cell-cell signaling by wnt	430/23210	0.0282473	0.12451	0.0911694	Gata3/Wls/Cdh1/Myc/Fermt2	5
	GO:0008544	epidermis development	329/23210	0.0524235	0.196298	0.156261	Myo7a/Ctsl/Myo6/Dkk1	4			GO:0048012	hepatocyte growth factor receptor signaling pathway	13/23210	0.0487306	0.188088	0.146598	Stmn1	1			GO:0002228	natural killer cell mediated immunity	66/23210	0.0282908	0.12451	0.0911694	Igf2/Cadm1	2
	GO:0009743	response to carbohydrate	198/23210	0.0529012	0.196298	0.156261	Hnf1b/Gas6/Glul	3			GO:0051974	negative regulation of telomerase activity	13/23210	0.0487306	0.188088	0.146598	Trp53	1			GO:0032623	interleukin-2 production	66/23210	0.0282908	0.12451	0.0911694	Gata3/Ezr	2
	GO:0002793	positive regulation of peptide secretion	331/23210	0.0533784	0.196298	0.156261	Vamp8/F2r/Glul/Vps35	4			GO:0060391	positive regulation of SMAD protein signal transduction	13/23210	0.0487306	0.188088	0.146598	Pou5f1	1			GO:0009416	response to light stimulus	290/23210	0.0283331	0.12451	0.0911694	Id2/Sct/Gpx1/Dynlrb1	4
	GO:0001553	luteinization	13/23210	0.0540667	0.196298	0.156261	Pdgfra	1			GO:0060911	cardiac cell fate commitment	13/23210	0.0487306	0.188088	0.146598	Pou5f1	1			GO:1903555	regulation of tumor necrosis factor superfamily cytokine production	166/23210	0.0283942	0.12455	0.0911988	Errfi1/Cd47/Clu	3
	GO:0001845	phagolysosome assembly	13/23210	0.0540667	0.196298	0.156261	Myo7a	1			GO:0061418	regulation of transcription from RNA polymerase II promoter in response to hypoxia	13/23210	0.0487306	0.188088	0.146598	Trp53	1			GO:1901293	nucleoside phosphate biosynthetic process	291/23210	0.0286435	0.125413	0.0918312	Ak2/Nupr1/Myc/Ak1	4
	GO:0002091	negative regulation of receptor internalization	13/23210	0.0540667	0.196298	0.156261	Lrpap1	1			GO:2000650	negative regulation of sodium ion transmembrane transporter activity	13/23210	0.0487306	0.188088	0.146598	Nedd4	1			GO:0032640	tumor necrosis factor production	167/23210	0.0288328	0.125877	0.0921706	Errfi1/Cd47/Clu	3
	GO:0003157	endocardium development	13/23210	0.0540667	0.196298	0.156261	Sox17	1			GO:2001034	positive regulation of double-strand break repair via nonhomologous end joining	13/23210	0.0487306	0.188088	0.146598	Rif1	1			GO:0097193	intrinsic apoptotic signaling pathway	292/23210	0.0289559	0.125877	0.0921706	Nupr1/Myc/Clu/Gpx1	4
	GO:0003174	mitral valve development	13/23210	0.0540667	0.196298	0.156261	Gata4	1			GO:0071824	protein-DNA complex subunit organization	215/23210	0.0498457	0.192042	0.14968	Set/Trp53/Ptma	3			GO:0002562	somatic diversification of immune receptors via germline recombination within a single locus	67/23210	0.0290874	0.125877	0.0921706	Ndfip1/Cd40	2
	GO:0006544	glycine metabolic process	13/23210	0.0540667	0.196298	0.156261	Gcsh	1			GO:1902882	regulation of response to oxidative stress	94/23210	0.0506349	0.194061	0.151254	Trp53/Sod1	2			GO:0016444	somatic cell DNA recombination	67/23210	0.0290874	0.125877	0.0921706	Ndfip1/Cd40	2
	GO:0008212	mineralocorticoid metabolic process	13/23210	0.0540667	0.196298	0.156261	Dab2	1			GO:0006007	glucose catabolic process	14/23210	0.0523803	0.194061	0.151254	Trp53	1			GO:0048678	response to axon injury	67/23210	0.0290874	0.125877	0.0921706	Bex1/Cers2	2
	GO:0009071	serine family amino acid catabolic process	13/23210	0.0540667	0.196298	0.156261	Gcsh	1			GO:0009226	nucleotide-sugar biosynthetic process	14/23210	0.0523803	0.194061	0.151254	Pmm1	1			GO:0060688	regulation of morphogenesis of a branching structure	67/23210	0.0290874	0.125877	0.0921706	Cdh1/Fgfr1	2
	GO:0010755	regulation of plasminogen activation	13/23210	0.0540667	0.196298	0.156261	Ctsz	1			GO:0010225	response to UV-C	14/23210	0.0523803	0.194061	0.151254	Trp53	1			GO:0030100	regulation of endocytosis	293/23210	0.0292704	0.125877	0.0921706	Tspan1/Cnn2/Cd47/Clu	4
	GO:0019370	leukotriene biosynthetic process	13/23210	0.0540667	0.196298	0.156261	Mgst3	1			GO:0016446	somatic hypermutation of immunoglobulin genes	14/23210	0.0523803	0.194061	0.151254	Msh6	1			GO:0043588	skin development	293/23210	0.0292704	0.125877	0.0921706	Errfi1/Psap/Cldn4/Tfap2c	4
	GO:0034309	primary alcohol biosynthetic process	13/23210	0.0540667	0.196298	0.156261	Dab2	1			GO:0021984	adenohypophysis development	14/23210	0.0523803	0.194061	0.151254	Sox2	1			GO:0061572	actin filament bundle organization	168/23210	0.029275	0.125877	0.0921706	Tpm1/Cd47/Ezr	3
	GO:0034350	regulation of glial cell apoptotic process	13/23210	0.0540667	0.196298	0.156261	Gas6	1			GO:0030812	negative regulation of nucleotide catabolic process	14/23210	0.0523803	0.194061	0.151254	Trp53	1			GO:2001257	regulation of cation channel activity	168/23210	0.029275	0.125877	0.0921706	Ahnak/Anxa3/Sri	3
	GO:0035751	regulation of lysosomal lumen pH	13/23210	0.0540667	0.196298	0.156261	Atp6v0c	1			GO:0030949	positive regulation of vascular endothelial growth factor receptor signaling pathway	14/23210	0.0523803	0.194061	0.151254	Grb10	1			GO:1902105	regulation of leukocyte differentiation	294/23210	0.0295868	0.12699	0.0929856	Id2/Gata3/Myc/Ndfip1	4
	GO:0036296	response to increased oxygen levels	13/23210	0.0540667	0.196298	0.156261	Atp6v0d1	1			GO:0032306	regulation of prostaglandin secretion	14/23210	0.0523803	0.194061	0.151254	Mif	1			GO:2001242	regulation of intrinsic apoptotic signaling pathway	169/23210	0.0297207	0.127336	0.0932392	Nupr1/Clu/Gpx1	3
	GO:0042693	muscle cell fate commitment	13/23210	0.0540667	0.196298	0.156261	Dkk1	1			GO:0048680	positive regulation of axon regeneration	14/23210	0.0523803	0.194061	0.151254	Mif	1			GO:0034109	homotypic cell-cell adhesion	68/23210	0.0298928	0.12739	0.0932786	Lgals1/Pdpn	2
	GO:0050711	negative regulation of interleukin-1 secretion	13/23210	0.0540667	0.196298	0.156261	Gas6	1			GO:0050667	homocysteine metabolic process	14/23210	0.0523803	0.194061	0.151254	Cth	1			GO:0045428	regulation of nitric oxide biosynthetic process	68/23210	0.0298928	0.12739	0.0932786	Cd47/Clu	2
	GO:0060391	positive regulation of SMAD protein signal transduction	13/23210	0.0540667	0.196298	0.156261	Dab2	1			GO:0051152	positive regulation of smooth muscle cell differentiation	14/23210	0.0523803	0.194061	0.151254	Cth	1			GO:2001244	positive regulation of intrinsic apoptotic signaling pathway	68/23210	0.0298928	0.12739	0.0932786	Nupr1/Clu	2
	GO:0060394	negative regulation of pathway-restricted SMAD protein phosphorylation	13/23210	0.0540667	0.196298	0.156261	Dkk1	1			GO:0051198	negative regulation of coenzyme metabolic process	14/23210	0.0523803	0.194061	0.151254	Trp53	1			GO:0007369	gastrulation	170/23210	0.0301701	0.128116	0.0938098	Wls/Fgfr1/Hand1	3
	GO:0061140	lung secretory cell differentiation	13/23210	0.0540667	0.196298	0.156261	Gata6	1			GO:0071340	skeletal muscle acetylcholine-gated channel clustering	14/23210	0.0523803	0.194061	0.151254	Etv5	1			GO:0071706	tumor necrosis factor superfamily cytokine production	170/23210	0.0301701	0.128116	0.0938098	Errfi1/Cd47/Clu	3
	GO:0061615	glycolytic process through fructose-6-phosphate	13/23210	0.0540667	0.196298	0.156261	Galk1	1			GO:0071850	mitotic cell cycle arrest	14/23210	0.0523803	0.194061	0.151254	Trp53	1			GO:1903829	positive regulation of cellular protein localization	297/23210	0.0305485	0.129493	0.0948184	Sorl1/Cdh1/Arpc2/Ezr	4
	GO:0071295	cellular response to vitamin	13/23210	0.0540667	0.196298	0.156261	Gas6	1			GO:0090151	establishment of protein localization to mitochondrial membrane	14/23210	0.0523803	0.194061	0.151254	Hsp90aa1	1			GO:0000082	G1/S transition of mitotic cell cycle	171/23210	0.030623	0.12958	0.0948818	Id2/Pdpn/Psme2	3
	GO:0090594	inflammatory response to wounding	13/23210	0.0540667	0.196298	0.156261	F2r	1			GO:1900402	regulation of carbohydrate metabolic process by regulation of transcription from RNA polymerase II promoter	14/23210	0.0523803	0.194061	0.151254	Trp53	1			GO:0007405	neuroblast proliferation	69/23210	0.0307071	0.129706	0.0949746	Bex1/Fgfr1	2
	GO:0097202	activation of cysteine-type endopeptidase activity	13/23210	0.0540667	0.196298	0.156261	Lgmn	1			GO:1902306	negative regulation of sodium ion transmembrane transport	14/23210	0.0523803	0.194061	0.151254	Nedd4	1			GO:0034404	nucleobase-containing small molecule biosynthetic process	172/23210	0.0310795	0.131048	0.0959572	Nupr1/Myc/Ak1	3
	GO:1902950	regulation of dendritic spine maintenance	13/23210	0.0540667	0.196298	0.156261	Vps35	1			GO:1902931	negative regulation of alcohol biosynthetic process	14/23210	0.0523803	0.194061	0.151254	Sod1	1			GO:0090596	sensory organ morphogenesis	301/23210	0.0318593	0.1341	0.0981918	Gata3/Myc/Fgfr1/Prom1	4
	GO:1903651	positive regulation of cytoplasmic transport	13/23210	0.0540667	0.196298	0.156261	Dab2	1			GO:1905063	regulation of vascular smooth muscle cell differentiation	14/23210	0.0523803	0.194061	0.151254	Cth	1			GO:0002696	positive regulation of leukocyte activation	446/23210	0.0323284	0.135501	0.0992178	Lgals1/Gata3/Igf2/Cd47/Cd40	5
	GO:2000484	positive regulation of interleukin-8 secretion	13/23210	0.0540667	0.196298	0.156261	F2r	1			GO:2000341	regulation of chemokine (C-X-C motif) ligand 2 production	14/23210	0.0523803	0.194061	0.151254	Mif	1			GO:0002711	positive regulation of T cell mediated immunity	71/23210	0.0323619	0.135501	0.0992178	Gata3/H2-K1	2
	GO:2000833	positive regulation of steroid hormone secretion	13/23210	0.0540667	0.196298	0.156261	Dab2	1			GO:0006352	DNA-templated transcription, initiation	96/23210	0.0525677	0.194061	0.151254	Trp53/Rrn3	2			GO:0060675	ureteric bud morphogenesis	71/23210	0.0323619	0.135501	0.0992178	Gata3/Myc	2
	GO:2001054	negative regulation of mesenchymal cell apoptotic process	13/23210	0.0540667	0.196298	0.156261	Hnf1b	1			GO:0030279	negative regulation of ossification	96/23210	0.0525677	0.194061	0.151254	Sox2/Calca	2			GO:0045807	positive regulation of endocytosis	175/23210	0.0324706	0.135719	0.0993774	Tspan1/Cd47/Clu	3
	GO:2001223	negative regulation of neuron migration	13/23210	0.0540667	0.196298	0.156261	Nrg1	1			GO:0071456	cellular response to hypoxia	96/23210	0.0525677	0.194061	0.151254	Trp53/Pdk1	2			GO:0035148	tube formation	176/23210	0.0329415	0.137448	0.100643	Gata3/Cdh1/Hand1	3
	GO:0032388	positive regulation of intracellular transport	200/23210	0.0542036	0.196453	0.156384	Dab2/Vamp8/Gas6	3			GO:0043406	positive regulation of MAP kinase activity	220/23210	0.0527098	0.194247	0.151399	Tdgf1/Mif/Sod1	3			GO:0007632	visual behavior	72/23210	0.0332023	0.137815	0.100912	Sct/Dynlrb1	2
	GO:0044344	cellular response to fibroblast growth factor stimulus	88/23210	0.0544155	0.196878	0.156723	Flrt3/Klb	2			GO:1901214	regulation of neuron death	368/23210	0.0531873	0.194907	0.151913	Set/Trp53/Sod1/Mybl2	4			GO:0030239	myofibril assembly	72/23210	0.0332023	0.137815	0.100912	Krt19/Actg1	2
	GO:0002685	regulation of leukocyte migration	201/23210	0.0548605	0.197212	0.156989	Calr/Lgmn/Gas6	3			GO:0006304	DNA modification	97/23210	0.053544	0.194907	0.151913	Usp9x/Tet1	2			GO:0072171	mesonephric tubule morphogenesis	72/23210	0.0332023	0.137815	0.100912	Gata3/Myc	2
	GO:0043281	regulation of cysteine-type endopeptidase activity involved in apoptotic process	201/23210	0.0548605	0.197212	0.156989	Sox7/F2r/Gas6	3			GO:0030510	regulation of BMP signaling pathway	97/23210	0.053544	0.194907	0.151913	Gdf3/Nanog	2			GO:0006733	oxidoreduction coenzyme metabolic process	177/23210	0.0334159	0.138462	0.101386	Nupr1/Myc/Taldo1	3
	GO:0001656	metanephros development	89/23210	0.0555157	0.197212	0.156989	Pdgfra/Hnf1b	2			GO:2001243	negative regulation of intrinsic apoptotic signaling pathway	97/23210	0.053544	0.194907	0.151913	Mif/Rrn3	2			GO:0045765	regulation of angiogenesis	307/23210	0.0338869	0.139946	0.102473	Anxa3/Igf2/Jak1/Cd40	4
	GO:0007229	integrin-mediated signaling pathway	89/23210	0.0555157	0.197212	0.156989	Dab2/Cd63	2			GO:0070227	lymphocyte apoptotic process	98/23210	0.0545266	0.194907	0.151913	Trp53/Mif	2			GO:0042326	negative regulation of phosphorylation	452/23210	0.0339494	0.139946	0.102473	Errfi1/Sorl1/Nupr1/Dynlt1b/Ezr	5
	GO:0031016	pancreas development	89/23210	0.0555157	0.197212	0.156989	Gata6/Hnf1b	2			GO:0071482	cellular response to light stimulus	98/23210	0.0545266	0.194907	0.151913	Trp53/Usp28	2			GO:0045786	negative regulation of cell cycle	452/23210	0.0339494	0.139946	0.102473	Id2/Gata3/Nupr1/Myc/Ak1	5
	GO:0006909	phagocytosis	336/23210	0.0558074	0.197212	0.156989	Myo7a/Calr/Pros1/Gas6	4			GO:0033865	nucleoside bisphosphate metabolic process	99/23210	0.0555157	0.194907	0.151913	Pipox/Pdk1	2			GO:0002637	regulation of immunoglobulin production	73/23210	0.0340511	0.140125	0.102603	Ndfip1/Cd40	2
	GO:0006096	glycolytic process	90/23210	0.0566237	0.197212	0.156989	Hkdc1/Galk1	2			GO:0033875	ribonucleoside bisphosphate metabolic process	99/23210	0.0555157	0.194907	0.151913	Pipox/Pdk1	2			GO:0001906	cell killing	179/23210	0.0343755	0.141217	0.103403	Igf2/Cadm1/H2-K1	3
	GO:0006497	protein lipidation	90/23210	0.0566237	0.197212	0.156989	Mttp/Glul	2			GO:0034032	purine nucleoside bisphosphate metabolic process	99/23210	0.0555157	0.194907	0.151913	Pipox/Pdk1	2			GO:0002066	columnar/cuboidal epithelial cell development	74/23210	0.0349084	0.142672	0.104468	Cdh1/Fgfr1	2
	GO:0040014	regulation of multicellular organism growth	90/23210	0.0566237	0.197212	0.156989	Lgmn/Ppib	2			GO:0062014	negative regulation of small molecule metabolic process	99/23210	0.0555157	0.194907	0.151913	Trp53/Sod1	2			GO:0008543	fibroblast growth factor receptor signaling pathway	74/23210	0.0349084	0.142672	0.104468	Gata3/Fgfr1	2
	GO:0060395	SMAD protein signal transduction	90/23210	0.0566237	0.197212	0.156989	Dab2/Gata4	2			GO:0032868	response to insulin	225/23210	0.0556521	0.194907	0.151913	Pkm/Grb10/Socs2	3			GO:0097327	response to antineoplastic agent	74/23210	0.0349084	0.142672	0.104468	Cdh1/Arpc2	2
	GO:0071774	response to fibroblast growth factor	90/23210	0.0566237	0.197212	0.156989	Flrt3/Klb	2			GO:0072594	establishment of protein localization to organelle	374/23210	0.0558042	0.194907	0.151913	Hsp90aa1/Trp53/Nedd4/Pmm1	4			GO:0032103	positive regulation of response to external stimulus	312/23210	0.035633	0.144241	0.105617	Pla2g7/Nupr1/Fgfr1/Cd47	4
	GO:1902600	proton transmembrane transport	90/23210	0.0566237	0.197212	0.156989	Atp6v0a1/Atp6v0b	2			GO:0000097	sulfur amino acid biosynthetic process	15/23210	0.0560162	0.194907	0.151913	Cth	1			GO:0002200	somatic diversification of immune receptors	75/23210	0.0357741	0.144241	0.105617	Ndfip1/Cd40	2
	GO:0001666	response to hypoxia	204/23210	0.0568544	0.197212	0.156989	Gata6/P4hb/Dpp4	3			GO:0002566	somatic diversification of immune receptors via somatic mutation	15/23210	0.0560162	0.194907	0.151913	Msh6	1			GO:0007260	tyrosine phosphorylation of STAT protein	75/23210	0.0357741	0.144241	0.105617	Jak1/Cd40	2
	GO:0016197	endosomal transport	204/23210	0.0568544	0.197212	0.156989	Lrp2/Snx2/Vps35	3			GO:0003128	heart field specification	15/23210	0.0560162	0.194907	0.151913	Pou5f1	1			GO:0030808	regulation of nucleotide biosynthetic process	75/23210	0.0357741	0.144241	0.105617	Nupr1/Myc	2
	GO:0051224	negative regulation of protein transport	204/23210	0.0568544	0.197212	0.156989	Srgn/F2r/Gas6	3			GO:0006978	DNA damage response, signal transduction by p53 class mediator resulting in transcription of p21 class mediator	15/23210	0.0560162	0.194907	0.151913	Trp53	1			GO:0032507	maintenance of protein location in cell	75/23210	0.0357741	0.144241	0.105617	Sorl1/Tmsb4x	2
	GO:0071560	cellular response to transforming growth factor beta stimulus	204/23210	0.0568544	0.197212	0.156989	Dab2/Col4a2/Htra1	3			GO:0007379	segment specification	15/23210	0.0560162	0.194907	0.151913	Cobl	1			GO:0046626	regulation of insulin receptor signaling pathway	75/23210	0.0357741	0.144241	0.105617	Sorl1/Igf2	2
	GO:1904018	positive regulation of vasculature development	204/23210	0.0568544	0.197212	0.156989	Gata4/Gata6/Ctsh	3			GO:0009070	serine family amino acid biosynthetic process	15/23210	0.0560162	0.194907	0.151913	Cth	1			GO:0051193	regulation of cofactor metabolic process	75/23210	0.0357741	0.144241	0.105617	Nupr1/Myc	2
	GO:0031345	negative regulation of cell projection organization	205/23210	0.0575266	0.197212	0.156989	Dab2/Ctsz/Dkk1	3			GO:0009143	nucleoside triphosphate catabolic process	15/23210	0.0560162	0.194907	0.151913	Enpp3	1			GO:1900371	regulation of purine nucleotide biosynthetic process	75/23210	0.0357741	0.144241	0.105617	Nupr1/Myc	2
	GO:0006757	ATP generation from ADP	91/23210	0.0577395	0.197212	0.156989	Hkdc1/Galk1	2			GO:0043217	myelin maintenance	15/23210	0.0560162	0.194907	0.151913	Sod1	1			GO:0045619	regulation of lymphocyte differentiation	182/23210	0.0358415	0.14427	0.105638	Id2/Gata3/Ndfip1	3
	GO:0032652	regulation of interleukin-1 production	91/23210	0.0577395	0.197212	0.156989	F2r/Gas6	2			GO:0045605	negative regulation of epidermal cell differentiation	15/23210	0.0560162	0.194907	0.151913	Gdf3	1			GO:0007005	mitochondrion organization	459/23210	0.0359037	0.144277	0.105644	Myc/Acaa2/Gpx1/Hdac6/Cox7a2l	5
	GO:0050900	leukocyte migration	340/23210	0.0577931	0.197212	0.156989	Calr/Lgmn/Podxl/Gas6	4			GO:0051131	chaperone-mediated protein complex assembly	15/23210	0.0560162	0.194907	0.151913	Hsp90aa1	1			GO:0061351	neural precursor cell proliferation	183/23210	0.0363373	0.145775	0.106741	Id2/Bex1/Fgfr1	3
	GO:0010804	negative regulation of tumor necrosis factor-mediated signaling pathway	14/23210	0.0581038	0.197212	0.156989	Gas6	1			GO:0060396	growth hormone receptor signaling pathway	15/23210	0.0560162	0.194907	0.151913	Socs2	1			GO:0006809	nitric oxide biosynthetic process	76/23210	0.0366481	0.146287	0.107115	Cd47/Clu	2
	GO:0010839	negative regulation of keratinocyte proliferation	14/23210	0.0581038	0.197212	0.156989	Ctsl	1			GO:0061051	positive regulation of cell growth involved in cardiac muscle cell development	15/23210	0.0560162	0.194907	0.151913	Ddx39b	1			GO:0021879	forebrain neuron differentiation	76/23210	0.0366481	0.146287	0.107115	Fgfr1/Tfap2c	2
	GO:0019755	one-carbon compound transport	14/23210	0.0581038	0.197212	0.156989	Car4	1			GO:0070234	positive regulation of T cell apoptotic process	15/23210	0.0560162	0.194907	0.151913	Trp53	1			GO:0055008	cardiac muscle tissue morphogenesis	76/23210	0.0366481	0.146287	0.107115	Tpm1/Hand1	2
	GO:0019886	antigen processing and presentation of exogenous peptide antigen via MHC class II	14/23210	0.0581038	0.197212	0.156989	Ifi30	1			GO:0070572	positive regulation of neuron projection regeneration	15/23210	0.0560162	0.194907	0.151913	Mif	1			GO:0002764	immune response-regulating signaling pathway	463/23210	0.0370511	0.147122	0.107727	Gata3/Tifa/Cd47/Ezr/Cd40	5
	GO:0021903	rostrocaudal neural tube patterning	14/23210	0.0581038	0.197212	0.156989	Sox17	1			GO:0071378	cellular response to growth hormone stimulus	15/23210	0.0560162	0.194907	0.151913	Socs2	1			GO:0044843	cell cycle G1/S phase transition	185/23210	0.0373394	0.147122	0.107727	Id2/Pdpn/Psme2	3
	GO:0031987	locomotion involved in locomotory behavior	14/23210	0.0581038	0.197212	0.156989	Vps35	1			GO:0072413	signal transduction involved in mitotic cell cycle checkpoint	15/23210	0.0560162	0.194907	0.151913	Trp53	1			GO:0071347	cellular response to interleukin-1	77/23210	0.0375302	0.147122	0.107727	Saa3/Cd47	2
	GO:0042559	pteridine-containing compound biosynthetic process	14/23210	0.0581038	0.197212	0.156989	Pcbd1	1			GO:0072567	chemokine (C-X-C motif) ligand 2 production	15/23210	0.0560162	0.194907	0.151913	Mif	1			GO:1905897	regulation of response to endoplasmic reticulum stress	77/23210	0.0375302	0.147122	0.107727	Nupr1/Clu	2
	GO:0043116	negative regulation of vascular permeability	14/23210	0.0581038	0.197212	0.156989	Amot	1			GO:1900029	positive regulation of ruffle assembly	15/23210	0.0560162	0.194907	0.151913	Cobl	1			GO:0006109	regulation of carbohydrate metabolic process	186/23210	0.0378458	0.147122	0.107727	Igf2/Nupr1/Myc	3
	GO:0045198	establishment of epithelial cell apical/basal polarity	14/23210	0.0581038	0.197212	0.156989	Lama1	1			GO:1902165	regulation of intrinsic apoptotic signaling pathway in response to DNA damage by p53 class mediator	15/23210	0.0560162	0.194907	0.151913	Mif	1			GO:0022408	negative regulation of cell-cell adhesion	187/23210	0.0383557	0.147122	0.107727	Epcam/Cdh1/Ndfip1	3
	GO:0048505	regulation of timing of cell differentiation	14/23210	0.0581038	0.197212	0.156989	Gdpd5	1			GO:1902402	signal transduction involved in mitotic DNA damage checkpoint	15/23210	0.0560162	0.194907	0.151913	Trp53	1			GO:0034637	cellular carbohydrate biosynthetic process	78/23210	0.0384205	0.147122	0.107727	Igf2/Fbp2	2
	GO:0060732	positive regulation of inositol phosphate biosynthetic process	14/23210	0.0581038	0.197212	0.156989	Pth1r	1			GO:1902403	signal transduction involved in mitotic DNA integrity checkpoint	15/23210	0.0560162	0.194907	0.151913	Trp53	1			GO:0003149	membranous septum morphogenesis	10/23210	0.0389459	0.147122	0.107727	Id2	1
	GO:0072224	metanephric glomerulus development	14/23210	0.0581038	0.197212	0.156989	Pdgfra	1			GO:2000252	negative regulation of feeding behavior	15/23210	0.0560162	0.194907	0.151913	Trh	1			GO:0003211	cardiac ventricle formation	10/23210	0.0389459	0.147122	0.107727	Hand1	1
	GO:0090141	positive regulation of mitochondrial fission	14/23210	0.0581038	0.197212	0.156989	Vps35	1			GO:0002702	positive regulation of production of molecular mediator of immune response	100/23210	0.0565111	0.196306	0.153004	Rif1/Mif	2			GO:0006000	fructose metabolic process	10/23210	0.0389459	0.147122	0.107727	Fbp2	1
	GO:0099550	trans-synaptic signaling, modulating synaptic transmission	14/23210	0.0581038	0.197212	0.156989	F2r	1			GO:0051607	defense response to virus	227/23210	0.0568507	0.197163	0.153672	Ifitm3/Ifitm2/Ifitm1	3			GO:0007270	neuron-neuron synaptic transmission	10/23210	0.0389459	0.147122	0.107727	Vdac3	1
	GO:1900221	regulation of amyloid-beta clearance	14/23210	0.0581038	0.197212	0.156989	Lrpap1	1			GO:1901617	organic hydroxy compound biosynthetic process	229/23210	0.0580616	0.198701	0.15487	Ldhb/Trp53/Sod1	3			GO:0009650	UV protection	10/23210	0.0389459	0.147122	0.107727	Gpx1	1
	GO:1904948	midbrain dopaminergic neuron differentiation	14/23210	0.0581038	0.197212	0.156989	Dkk1	1			GO:0051897	positive regulation of protein kinase B signaling	102/23210	0.0585206	0.198701	0.15487	Pou5f1/Hsp90aa1	2			GO:0010612	regulation of cardiac muscle adaptation	10/23210	0.0389459	0.147122	0.107727	Errfi1	1
	GO:2000052	positive regulation of non-canonical Wnt signaling pathway	14/23210	0.0581038	0.197212	0.156989	Dab2	1			GO:0001503	ossification	381/23210	0.0589441	0.198701	0.15487	Sox2/Alpl/Ifitm1/Calca	4			GO:0019374	galactolipid metabolic process	10/23210	0.0389459	0.147122	0.107727	Psap	1
	GO:0060538	skeletal muscle organ development	206/23210	0.0582026	0.197226	0.157	Sox17/Gata4/Dkk1	3			GO:0060348	bone development	231/23210	0.0592847	0.198701	0.15487	Fgf4/Trp53/Alpl	3			GO:0021800	cerebral cortex tangential migration	10/23210	0.0389459	0.147122	0.107727	Fgfr1	1
	GO:0044403	symbiont process	343/23210	0.0593071	0.199793	0.159043	P4hb/Vamp8/Gas6/Ppib	4			GO:2001234	negative regulation of apoptotic signaling pathway	231/23210	0.0592847	0.198701	0.15487	Mif/Rrn3/Cth	3			GO:0021873	forebrain neuroblast division	10/23210	0.0389459	0.147122	0.107727	Fgfr1	1
	GO:0071559	response to transforming growth factor beta	208/23210	0.059566	0.199793	0.159043	Dab2/Col4a2/Htra1	3			GO:0000018	regulation of DNA recombination	103/23210	0.0595346	0.198701	0.15487	Msh6/Rif1	2			GO:0030049	muscle filament sliding	10/23210	0.0389459	0.147122	0.107727	Tpm1	1
	GO:0036473	cell death in response to oxidative stress	93/23210	0.0599939	0.199793	0.159043	Gata4/P4hb	2			GO:0017015	regulation of transforming growth factor beta receptor signaling pathway	103/23210	0.0595346	0.198701	0.15487	Tdgf1/Trp53	2			GO:0042421	norepinephrine biosynthetic process	10/23210	0.0389459	0.147122	0.107727	Gata3	1
	GO:0043506	regulation of JUN kinase activity	93/23210	0.0599939	0.199793	0.159043	Dab2/Dkk1	2			GO:0001886	endothelial cell morphogenesis	16/23210	0.0596383	0.198701	0.15487	Col18a1	1			GO:0044154	histone H3-K14 acetylation	10/23210	0.0389459	0.147122	0.107727	Gata3	1
	GO:1904950	negative regulation of establishment of protein localization	209/23210	0.0602533	0.199793	0.159043	Srgn/F2r/Gas6	3			GO:0002689	negative regulation of leukocyte chemotaxis	16/23210	0.0596383	0.198701	0.15487	Mif	1			GO:0051639	actin filament network formation	10/23210	0.0389459	0.147122	0.107727	Arpc5	1
	GO:0001655	urogenital system development	346/23210	0.0608422	0.199793	0.159043	Pdgfra/Col4a1/Sox17/Hnf1b	4			GO:0006534	cysteine metabolic process	16/23210	0.0596383	0.198701	0.15487	Cth	1			GO:0060484	lung-associated mesenchyme development	10/23210	0.0389459	0.147122	0.107727	Fgfr1	1
	GO:0042866	pyruvate biosynthetic process	94/23210	0.0611324	0.199793	0.159043	Hkdc1/Galk1	2			GO:0021978	telencephalon regionalization	16/23210	0.0596383	0.198701	0.15487	Otx2	1			GO:0072203	cell proliferation involved in metanephros development	10/23210	0.0389459	0.147122	0.107727	Myc	1
	GO:0097061	dendritic spine organization	94/23210	0.0611324	0.199793	0.159043	Lgmn/Vps35	2			GO:0030238	male sex determination	16/23210	0.0596383	0.198701	0.15487	Nr0b1	1			GO:0090091	positive regulation of extracellular matrix disassembly	10/23210	0.0389459	0.147122	0.107727	Pdpn	1
	GO:1902882	regulation of response to oxidative stress	94/23210	0.0611324	0.199793	0.159043	Gata4/P4hb	2			GO:0030322	stabilization of membrane potential	16/23210	0.0596383	0.198701	0.15487	Chchd10	1			GO:0090186	regulation of pancreatic juice secretion	10/23210	0.0389459	0.147122	0.107727	Sct	1
	GO:0030595	leukocyte chemotaxis	211/23210	0.0616392	0.199793	0.159043	Calr/Lgmn/Gas6	3			GO:0042407	cristae formation	16/23210	0.0596383	0.198701	0.15487	Chchd10	1			GO:0090269	fibroblast growth factor production	10/23210	0.0389459	0.147122	0.107727	Fgfr1	1
	GO:0051216	cartilage development	211/23210	0.0616392	0.199793	0.159043	Pth1r/Serpinh1/Hspg2	3			GO:0042772	DNA damage response, signal transduction resulting in transcription	16/23210	0.0596383	0.198701	0.15487	Trp53	1			GO:0090270	regulation of fibroblast growth factor production	10/23210	0.0389459	0.147122	0.107727	Fgfr1	1
	GO:0003188	heart valve formation	15/23210	0.0621238	0.199793	0.159043	Gata4	1			GO:0043518	negative regulation of DNA damage response, signal transduction by p53 class mediator	16/23210	0.0596383	0.198701	0.15487	Mif	1			GO:0099541	trans-synaptic signaling by lipid	10/23210	0.0389459	0.147122	0.107727	Fabp5	1
	GO:0006896	Golgi to vacuole transport	15/23210	0.0621238	0.199793	0.159043	Lamp1	1			GO:0043584	nose development	16/23210	0.0596383	0.198701	0.15487	Sox2	1			GO:0099542	trans-synaptic signaling by endocannabinoid	10/23210	0.0389459	0.147122	0.107727	Fabp5	1
	GO:0010715	regulation of extracellular matrix disassembly	15/23210	0.0621238	0.199793	0.159043	Dpp4	1			GO:0045898	regulation of RNA polymerase II transcriptional preinitiation complex assembly	16/23210	0.0596383	0.198701	0.15487	Trp53	1			GO:1900040	regulation of interleukin-2 secretion	10/23210	0.0389459	0.147122	0.107727	Ezr	1
	GO:0015669	gas transport	15/23210	0.0621238	0.199793	0.159043	Car4	1			GO:0051151	negative regulation of smooth muscle cell differentiation	16/23210	0.0596383	0.198701	0.15487	Rbpms2	1			GO:1901526	positive regulation of mitophagy	10/23210	0.0389459	0.147122	0.107727	Hdac6	1
	GO:0021781	glial cell fate commitment	15/23210	0.0621238	0.199793	0.159043	Nrg1	1			GO:0072529	pyrimidine-containing compound catabolic process	16/23210	0.0596383	0.198701	0.15487	Tet1	1			GO:1901724	positive regulation of cell proliferation involved in kidney development	10/23210	0.0389459	0.147122	0.107727	Myc	1
	GO:0030157	pancreatic juice secretion	15/23210	0.0621238	0.199793	0.159043	Vamp8	1			GO:0097094	craniofacial suture morphogenesis	16/23210	0.0596383	0.198701	0.15487	Fgf4	1			GO:1905245	regulation of aspartic-type peptidase activity	10/23210	0.0389459	0.147122	0.107727	Sorl1	1
	GO:0032530	regulation of microvillus organization	15/23210	0.0621238	0.199793	0.159043	Podxl	1			GO:1900119	positive regulation of execution phase of apoptosis	16/23210	0.0596383	0.198701	0.15487	Trp53	1			GO:2000551	regulation of T-helper 2 cell cytokine production	10/23210	0.0389459	0.147122	0.107727	Gata3	1
	GO:0035461	vitamin transmembrane transport	15/23210	0.0621238	0.199793	0.159043	Lrp2	1			GO:1901524	regulation of mitophagy	16/23210	0.0596383	0.198701	0.15487	Trp53	1			GO:2001135	regulation of endocytic recycling	10/23210	0.0389459	0.147122	0.107727	Sorl1	1
	GO:0035641	locomotory exploration behavior	15/23210	0.0621238	0.199793	0.159043	Dpp4	1			GO:1901881	positive regulation of protein depolymerization	16/23210	0.0596383	0.198701	0.15487	Stmn2	1			GO:0048663	neuron fate commitment	79/23210	0.0393189	0.148297	0.108587	Id2/Tfap2c	2
	GO:0042416	dopamine biosynthetic process	15/23210	0.0621238	0.199793	0.159043	Vps35	1			GO:2000647	negative regulation of stem cell proliferation	16/23210	0.0596383	0.198701	0.15487	Trp53	1			GO:0042063	gliogenesis	323/23210	0.0396559	0.149099	0.109174	Id2/Myc/Cers2/Clu	4
	GO:0044827	modulation by host of viral genome replication	15/23210	0.0621238	0.199793	0.159043	Ppib	1			GO:1903531	negative regulation of secretion by cell	232/23210	0.0599009	0.199262	0.155308	Trh/Pou5f1/Fn1	3			GO:0070371	ERK1 and ERK2 cascade	323/23210	0.0396559	0.149099	0.109174	Errfi1/Myc/Dynlt1b/Ezr	4
	GO:0046348	amino sugar catabolic process	15/23210	0.0621238	0.199793	0.159043	Npl	1			GO:0021549	cerebellum development	104/23210	0.0605547	0.200807	0.156512	Trp53/Usp9x	2			GO:0032410	negative regulation of transporter activity	80/23210	0.0402252	0.150295	0.11005	Ndfip1/Sri	2
	GO:0048385	regulation of retinoic acid receptor signaling pathway	15/23210	0.0621238	0.199793	0.159043	Calr	1			GO:0044264	cellular polysaccharide metabolic process	104/23210	0.0605547	0.200807	0.156512	Grb10/Manba	2			GO:0045682	regulation of epidermis development	80/23210	0.0402252	0.150295	0.11005	Errfi1/Tfap2c	2
	GO:0070254	mucus secretion	15/23210	0.0621238	0.199793	0.159043	Vamp8	1			GO:0007052	mitotic spindle organization	105/23210	0.0615808	0.201533	0.157078	Mybl2/Stmn1	2			GO:0046209	nitric oxide metabolic process	80/23210	0.0402252	0.150295	0.11005	Cd47/Clu	2
	GO:0098926	postsynaptic signal transduction	15/23210	0.0621238	0.199793	0.159043	Nrg1	1			GO:1903844	regulation of cellular response to transforming growth factor beta stimulus	105/23210	0.0615808	0.201533	0.157078	Tdgf1/Trp53	2			GO:0072078	nephron tubule morphogenesis	80/23210	0.0402252	0.150295	0.11005	Gata3/Myc	2
	GO:0099527	postsynapse to nucleus signaling pathway	15/23210	0.0621238	0.199793	0.159043	Nrg1	1			GO:0120034	positive regulation of plasma membrane bounded cell projection assembly	106/23210	0.0626129	0.201533	0.157078	Cobl/Hsp90aa1	2			GO:0046486	glycerolipid metabolic process	325/23210	0.0404141	0.150766	0.110395	Pla2g7/Sorl1/Gpx1/Fabp5	4
	GO:1902570	protein localization to nucleolus	15/23210	0.0621238	0.199793	0.159043	Glul	1			GO:0007350	blastoderm segmentation	17/23210	0.0632467	0.201533	0.157078	Tdgf1	1			GO:0055002	striated muscle cell development	193/23210	0.0414889	0.153678	0.112527	Krt19/Gpx1/Actg1	3
	GO:1902894	negative regulation of pri-miRNA transcription by RNA polymerase II	15/23210	0.0621238	0.199793	0.159043	Gata6	1			GO:0010454	negative regulation of cell fate commitment	17/23210	0.0632467	0.201533	0.157078	Nanog	1			GO:0045862	positive regulation of proteolysis	328/23210	0.041567	0.153678	0.112527	Nupr1/Myc/Clu/Psme2	4
	GO:1903978	regulation of microglial cell activation	15/23210	0.0621238	0.199793	0.159043	Ctsc	1			GO:0014051	gamma-aminobutyric acid secretion	17/23210	0.0632467	0.201533	0.157078	Trh	1			GO:0008544	epidermis development	329/23210	0.0419555	0.153678	0.112527	Errfi1/Psap/Fgfr1/Tfap2c	4
	GO:2000095	regulation of Wnt signaling pathway, planar cell polarity pathway	15/23210	0.0621238	0.199793	0.159043	Dab2	1			GO:0030575	nuclear body organization	17/23210	0.0632467	0.201533	0.157078	Serbp1	1			GO:0072088	nephron epithelium morphogenesis	82/23210	0.0420615	0.153678	0.112527	Gata3/Myc	2
	GO:2000369	regulation of clathrin-dependent endocytosis	15/23210	0.0621238	0.199793	0.159043	Dab2	1			GO:0032305	positive regulation of icosanoid secretion	17/23210	0.0632467	0.201533	0.157078	Mif	1			GO:0006732	coenzyme metabolic process	331/23210	0.0427385	0.153678	0.112527	Nupr1/Myc/Taldo1/Acaa2	4
	GO:2001256	regulation of store-operated calcium entry	15/23210	0.0621238	0.199793	0.159043	Spink1	1			GO:0032310	prostaglandin secretion	17/23210	0.0632467	0.201533	0.157078	Mif	1			GO:0070661	leukocyte proliferation	331/23210	0.0427385	0.153678	0.112527	Igf2/Clu/Ndfip1/Cd40	4
	GO:0042158	lipoprotein biosynthetic process	95/23210	0.0622783	0.199982	0.159193	Mttp/Glul	2			GO:0034349	glial cell apoptotic process	17/23210	0.0632467	0.201533	0.157078	Trp53	1			GO:0010459	negative regulation of heart rate	11/23210	0.042757	0.153678	0.112527	Sri	1
	GO:0050707	regulation of cytokine secretion	213/23210	0.0630399	0.201819	0.160656	Srgn/F2r/Gas6	3			GO:0035729	cellular response to hepatocyte growth factor stimulus	17/23210	0.0632467	0.201533	0.157078	Tdgf1	1			GO:0010870	positive regulation of receptor biosynthetic process	11/23210	0.042757	0.153678	0.112527	Hdac6	1
	GO:0007200	phospholipase C-activating G protein-coupled receptor signaling pathway	96/23210	0.0634316	0.201819	0.160656	Pth1r/F2r	2			GO:0040015	negative regulation of multicellular organism growth	17/23210	0.0632467	0.201533	0.157078	Socs2	1			GO:0014010	Schwann cell proliferation	11/23210	0.042757	0.153678	0.112527	Cers2	1
	GO:0014066	regulation of phosphatidylinositol 3-kinase signaling	96/23210	0.0634316	0.201819	0.160656	Nrg1/F2r	2			GO:0042074	cell migration involved in gastrulation	17/23210	0.0632467	0.201533	0.157078	Lefty1	1			GO:0030953	astral microtubule organization	11/23210	0.042757	0.153678	0.112527	Ezr	1
	GO:0030279	negative regulation of ossification	96/23210	0.0634316	0.201819	0.160656	Srgn/Dkk1	2			GO:0042756	drinking behavior	17/23210	0.0632467	0.201533	0.157078	Mif	1			GO:0031392	regulation of prostaglandin biosynthetic process	11/23210	0.042757	0.153678	0.112527	Fabp5	1
	GO:0071456	cellular response to hypoxia	96/23210	0.0634316	0.201819	0.160656	Gata6/P4hb	2			GO:0045026	plasma membrane fusion	17/23210	0.0632467	0.201533	0.157078	Mymx	1			GO:0032463	negative regulation of protein homooligomerization	11/23210	0.042757	0.153678	0.112527	Clu	1
	GO:0099072	regulation of postsynaptic membrane neurotransmitter receptor levels	96/23210	0.0634316	0.201819	0.160656	Myo6/Vps35	2			GO:0045540	regulation of cholesterol biosynthetic process	17/23210	0.0632467	0.201533	0.157078	Sod1	1			GO:0032464	positive regulation of protein homooligomerization	11/23210	0.042757	0.153678	0.112527	Clu	1
	GO:0008406	gonad development	214/23210	0.0637459	0.20251	0.161206	Pdgfra/Gata4/Lrp2	3			GO:0045793	positive regulation of cell size	17/23210	0.0632467	0.201533	0.157078	Hsp90aa1	1			GO:0035627	ceramide transport	11/23210	0.042757	0.153678	0.112527	Psap	1
	GO:0035265	organ growth	215/23210	0.0644555	0.20416	0.16252	Pdgfra/Gata4/Gata6	3			GO:0050665	hydrogen peroxide biosynthetic process	17/23210	0.0632467	0.201533	0.157078	Sod1	1			GO:0043589	skin morphogenesis	11/23210	0.042757	0.153678	0.112527	Errfi1	1
	GO:0048644	muscle organ morphogenesis	97/23210	0.0645921	0.20416	0.16252	Gata4/Lrp2	2			GO:0060788	ectodermal placode formation	17/23210	0.0632467	0.201533	0.157078	Sox2	1			GO:0060600	dichotomous subdivision of an epithelial terminal unit	11/23210	0.042757	0.153678	0.112527	Tfap2c	1
	GO:0070167	regulation of biomineral tissue development	97/23210	0.0645921	0.20416	0.16252	Srgn/Gas6	2			GO:0070243	regulation of thymocyte apoptotic process	17/23210	0.0632467	0.201533	0.157078	Trp53	1			GO:0061085	regulation of histone H3-K27 methylation	11/23210	0.042757	0.153678	0.112527	Gata3	1
	GO:0007041	lysosomal transport	98/23210	0.0657598	0.20416	0.16252	Lamp1/Vps35	2			GO:0071697	ectodermal placode morphogenesis	17/23210	0.0632467	0.201533	0.157078	Sox2	1			GO:0072075	metanephric mesenchyme development	11/23210	0.042757	0.153678	0.112527	Myc	1
	GO:0010660	regulation of muscle cell apoptotic process	98/23210	0.0657598	0.20416	0.16252	Gata4/Gata6	2			GO:0098760	response to interleukin-7	17/23210	0.0632467	0.201533	0.157078	Eno1	1			GO:0072172	mesonephric tubule formation	11/23210	0.042757	0.153678	0.112527	Gata3	1
	GO:0046031	ADP metabolic process	98/23210	0.0657598	0.20416	0.16252	Hkdc1/Galk1	2			GO:0098761	cellular response to interleukin-7	17/23210	0.0632467	0.201533	0.157078	Eno1	1			GO:0072178	nephric duct morphogenesis	11/23210	0.042757	0.153678	0.112527	Gata3	1
	GO:0001821	histamine secretion	16/23210	0.0661268	0.20416	0.16252	Vamp8	1			GO:0106118	regulation of sterol biosynthetic process	17/23210	0.0632467	0.201533	0.157078	Sod1	1			GO:0090037	positive regulation of protein kinase C signaling	11/23210	0.042757	0.153678	0.112527	Cd40	1
	GO:0003161	cardiac conduction system development	16/23210	0.0661268	0.20416	0.16252	Nrg1	1			GO:2000001	regulation of DNA damage checkpoint	17/23210	0.0632467	0.201533	0.157078	Ddx39b	1			GO:0090209	negative regulation of triglyceride metabolic process	11/23210	0.042757	0.153678	0.112527	Sorl1	1
	GO:0009084	glutamine family amino acid biosynthetic process	16/23210	0.0661268	0.20416	0.16252	Glul	1			GO:2000042	negative regulation of double-strand break repair via homologous recombination	17/23210	0.0632467	0.201533	0.157078	Rif1	1			GO:0099558	maintenance of synapse structure	11/23210	0.042757	0.153678	0.112527	Cadm1	1
	GO:0016540	protein autoprocessing	16/23210	0.0661268	0.20416	0.16252	Ctsl	1			GO:0043900	regulation of multi-organism process	391/23210	0.0635912	0.202245	0.157633	Ifitm3/Ifitm2/Mif/Ifitm1	4			GO:1901857	positive regulation of cellular respiration	11/23210	0.042757	0.153678	0.112527	Myc	1
	GO:0040034	regulation of development, heterochronic	16/23210	0.0661268	0.20416	0.16252	Gdpd5	1			GO:0070663	regulation of leukocyte proliferation	238/23210	0.063661	0.202245	0.157633	Igfbp2/Enpp3/Mif	3			GO:0006672	ceramide metabolic process	83/23210	0.0429913	0.153678	0.112527	Psap/Cers2	2
	GO:0046835	carbohydrate phosphorylation	16/23210	0.0661268	0.20416	0.16252	Galk1	1			GO:0090257	regulation of muscle system process	239/23210	0.0642981	0.203964	0.158972	Sod1/Ddx39b/Calca	3			GO:0071674	mononuclear cell migration	83/23210	0.0429913	0.153678	0.112527	Pla2g7/Cd47	2
	GO:0060766	negative regulation of androgen receptor signaling pathway	16/23210	0.0661268	0.20416	0.16252	Dab2	1			GO:1904659	glucose transmembrane transport	108/23210	0.0646947	0.204609	0.159475	Mif/Grb10	2			GO:0072028	nephron morphogenesis	83/23210	0.0429913	0.153678	0.112527	Gata3/Myc	2
	GO:0060979	vasculogenesis involved in coronary vascular morphogenesis	16/23210	0.0661268	0.20416	0.16252	Gata4	1			GO:2000106	regulation of leukocyte apoptotic process	108/23210	0.0646947	0.204609	0.159475	Trp53/Mif	2			GO:1901019	regulation of calcium ion transmembrane transporter activity	83/23210	0.0429913	0.153678	0.112527	Ahnak/Sri	2
	GO:0072673	lamellipodium morphogenesis	16/23210	0.0661268	0.20416	0.16252	Snx2	1			GO:0001763	morphogenesis of a branching structure	240/23210	0.0649383	0.205032	0.159805	Tdgf1/Sox2/Etv5	3			GO:0008015	blood circulation	484/23210	0.0434454	0.15507	0.113546	Id2/F11r/Tpm1/Gpx1/Sri	5
	GO:0099638	endosome to plasma membrane protein transport	16/23210	0.0661268	0.20416	0.16252	Vps35	1			GO:0051251	positive regulation of lymphocyte activation	394/23210	0.0650221	0.205032	0.159805	Igfbp2/Hsp90aa1/Rif1/Mif	4			GO:0044728	DNA methylation or demethylation	84/23210	0.0439288	0.156097	0.114298	Gata3/Myc	2
	GO:1902337	regulation of apoptotic process involved in morphogenesis	16/23210	0.0661268	0.20416	0.16252	Hnf1b	1			GO:0009314	response to radiation	395/23210	0.0655028	0.205867	0.160456	Ccnd1/Msh6/Trp53/Usp28	4			GO:0045913	positive regulation of carbohydrate metabolic process	84/23210	0.0439288	0.156097	0.114298	Igf2/Myc	2
	GO:2000291	regulation of myoblast proliferation	16/23210	0.0661268	0.20416	0.16252	Gata6	1			GO:0008645	hexose transmembrane transport	109/23210	0.0657444	0.205867	0.160456	Mif/Grb10	2			GO:2001057	reactive nitrogen species metabolic process	84/23210	0.0439288	0.156097	0.114298	Cd47/Clu	2
	GO:2001053	regulation of mesenchymal cell apoptotic process	16/23210	0.0661268	0.20416	0.16252	Hnf1b	1			GO:0022409	positive regulation of cell-cell adhesion	242/23210	0.0662274	0.205867	0.160456	Igfbp2/Hsp90aa1/Sox2	3			GO:0048871	multicellular organismal homeostasis	486/23210	0.0440871	0.156427	0.11454	Cdh1/Cldn4/Prom1/Gpx1/Fabp5	5
	GO:0045137	development of primary sexual characteristics	218/23210	0.0666063	0.20493	0.163133	Pdgfra/Gata4/Lrp2	3			GO:0043583	ear development	242/23210	0.0662274	0.205867	0.160456	Sox2/Otx2/Sod1	3			GO:0048469	cell maturation	198/23210	0.0441957	0.156581	0.114653	Id2/Gata3/Fgfr1	3
	GO:0006892	post-Golgi vesicle-mediated transport	99/23210	0.0669345	0.20493	0.163133	Amn/Lamp1	2			GO:0006986	response to unfolded protein	110/23210	0.0667997	0.205867	0.160456	Ccnd1/Hsp90aa1	2			GO:0032102	negative regulation of response to external stimulus	336/23210	0.0447323	0.156814	0.114823	Gata3/Cers2/Gpx1/Ndfip1	4
	GO:0045921	positive regulation of exocytosis	99/23210	0.0669345	0.20493	0.163133	Lamp1/Vamp8	2			GO:0006085	acetyl-CoA biosynthetic process	18/23210	0.0668413	0.205867	0.160456	Pdk1	1			GO:0001649	osteoblast differentiation	199/23210	0.0447475	0.156814	0.114823	Id2/Igf2/Fgfr1	3
	GO:0098876	vesicle-mediated transport to the plasma membrane	99/23210	0.0669345	0.20493	0.163133	Amn/Vps35	2			GO:0006390	mitochondrial transcription	18/23210	0.0668413	0.205867	0.160456	Chchd10	1			GO:0030522	intracellular receptor signaling pathway	199/23210	0.0447475	0.156814	0.114823	Tifa/Dhrs3/Fabp5	3
	GO:0043406	positive regulation of MAP kinase activity	220/23210	0.0680584	0.20493	0.163133	Dab2/F2r/Dkk1	3			GO:0006622	protein targeting to lysosome	18/23210	0.0668413	0.205867	0.160456	Nedd4	1			GO:0044242	cellular lipid catabolic process	199/23210	0.0447475	0.156814	0.114823	Psap/Sorl1/Acaa2	3
	GO:0007584	response to nutrient	100/23210	0.0681163	0.20493	0.163133	Cubn/Gas6	2			GO:0007398	ectoderm development	18/23210	0.0668413	0.205867	0.160456	Pou5f1	1			GO:0050679	positive regulation of epithelial cell proliferation	199/23210	0.0447475	0.156814	0.114823	Igf2/Myc/Fgfr1	3
	GO:0055013	cardiac muscle cell development	100/23210	0.0681163	0.20493	0.163133	Pdgfra/Gata4	2			GO:0015812	gamma-aminobutyric acid transport	18/23210	0.0668413	0.205867	0.160456	Trh	1			GO:0008217	regulation of blood pressure	200/23210	0.0453027	0.156814	0.114823	Id2/F11r/Tpm1	3
	GO:0003300	cardiac muscle hypertrophy	101/23210	0.069305	0.20493	0.163133	Gata4/Gata6	2			GO:0044321	response to leptin	18/23210	0.0668413	0.205867	0.160456	Ccnd1	1			GO:0002768	immune response-regulating cell surface receptor signaling pathway	338/23210	0.0455443	0.156814	0.114823	Gata3/Cd47/Ezr/Cd40	4
	GO:0031532	actin cytoskeleton reorganization	101/23210	0.069305	0.20493	0.163133	Ctsl/Pdlim4	2			GO:0050961	detection of temperature stimulus involved in sensory perception	18/23210	0.0668413	0.205867	0.160456	Calca	1			GO:0042110	T cell activation	491/23210	0.0457161	0.156814	0.114823	Lgals1/Gata3/Igf2/Cd47/Ndfip1	5
	GO:0051651	maintenance of location in cell	101/23210	0.069305	0.20493	0.163133	Srgn/Kdelr3	2			GO:0050965	detection of temperature stimulus involved in sensory perception of pain	18/23210	0.0668413	0.205867	0.160456	Calca	1			GO:0001912	positive regulation of leukocyte mediated cytotoxicity	86/23210	0.0458265	0.156814	0.114823	Cadm1/H2-K1	2
	GO:0110110	positive regulation of animal organ morphogenesis	101/23210	0.069305	0.20493	0.163133	Pdgfra/Dkk1	2			GO:0071696	ectodermal placode development	18/23210	0.0668413	0.205867	0.160456	Sox2	1			GO:0003281	ventricular septum development	86/23210	0.0458265	0.156814	0.114823	Id2/Gata3	2
	GO:0001921	positive regulation of receptor recycling	17/23210	0.0701129	0.20493	0.163133	Dab2	1			GO:1903209	positive regulation of oxidative stress-induced cell death	18/23210	0.0668413	0.205867	0.160456	Sod1	1			GO:0055072	iron ion homeostasis	86/23210	0.0458265	0.156814	0.114823	Myc/Ndfip1	2
	GO:0006833	water transport	17/23210	0.0701129	0.20493	0.163133	Aqp8	1			GO:1904424	regulation of GTP binding	18/23210	0.0668413	0.205867	0.160456	Stmn1	1			GO:0061333	renal tubule morphogenesis	86/23210	0.0458265	0.156814	0.114823	Gata3/Myc	2
	GO:0009886	post-embryonic animal morphogenesis	17/23210	0.0701129	0.20493	0.163133	Myo7a	1			GO:0071375	cellular response to peptide hormone stimulus	244/23210	0.0675283	0.207681	0.16187	Pkm/Grb10/Socs2	3			GO:0000302	response to reactive oxygen species	201/23210	0.0458613	0.156814	0.114823	Psap/Gpx1/Hdac6	3
	GO:0010919	regulation of inositol phosphate biosynthetic process	17/23210	0.0701129	0.20493	0.163133	Pth1r	1			GO:0008637	apoptotic mitochondrial changes	111/23210	0.0678608	0.2081	0.162196	Chchd10/Trp53	2			GO:0043281	regulation of cysteine-type endopeptidase activity involved in apoptotic process	201/23210	0.0458613	0.156814	0.114823	Cdh1/Myc/Gpx1	3
	GO:0010934	macrophage cytokine production	17/23210	0.0701129	0.20493	0.163133	Gas6	1			GO:0015749	monosaccharide transmembrane transport	111/23210	0.0678608	0.2081	0.162196	Mif/Grb10	2			GO:0031589	cell-substrate adhesion	339/23210	0.0459534	0.156814	0.114823	Lgals1/Arpc2/Pdpn/Fermt2	4
	GO:0015701	bicarbonate transport	17/23210	0.0701129	0.20493	0.163133	Car4	1			GO:0048638	regulation of developmental growth	401/23210	0.0684264	0.208999	0.162896	Fn1/Sod1/Socs2/Ddx39b	4			GO:0003207	cardiac chamber formation	12/23210	0.0465531	0.156814	0.114823	Hand1	1
	GO:0030033	microvillus assembly	17/23210	0.0701129	0.20493	0.163133	Podxl	1			GO:0006939	smooth muscle contraction	112/23210	0.0689274	0.208999	0.162896	Sod1/Calca	2			GO:0006098	pentose-phosphate shunt	12/23210	0.0465531	0.156814	0.114823	Taldo1	1
	GO:0032460	negative regulation of protein oligomerization	17/23210	0.0701129	0.20493	0.163133	Vps35	1			GO:0007589	body fluid secretion	112/23210	0.0689274	0.208999	0.162896	Ccnd1/Socs2	2			GO:0014745	negative regulation of muscle adaptation	12/23210	0.0465531	0.156814	0.114823	Errfi1	1
	GO:0034331	cell junction maintenance	17/23210	0.0701129	0.20493	0.163133	F2r	1			GO:0034219	carbohydrate transmembrane transport	112/23210	0.0689274	0.208999	0.162896	Mif/Grb10	2			GO:0030388	fructose 1,6-bisphosphate metabolic process	12/23210	0.0465531	0.156814	0.114823	Fbp2	1
	GO:0034349	glial cell apoptotic process	17/23210	0.0701129	0.20493	0.163133	Gas6	1			GO:0010639	negative regulation of organelle organization	403/23210	0.0694158	0.208999	0.162896	Trp53/Stmn2/Tet1/Stmn1	4			GO:0032754	positive regulation of interleukin-5 production	12/23210	0.0465531	0.156814	0.114823	Gata3	1
	GO:0035729	cellular response to hepatocyte growth factor stimulus	17/23210	0.0701129	0.20493	0.163133	Lgmn	1			GO:2000177	regulation of neural precursor cell proliferation	113/23210	0.0699996	0.208999	0.162896	Trp53/Sox2	2			GO:0033275	actin-myosin filament sliding	12/23210	0.0465531	0.156814	0.114823	Tpm1	1
	GO:0040015	negative regulation of multicellular organism growth	17/23210	0.0701129	0.20493	0.163133	Lgmn	1			GO:0042113	B cell activation	405/23210	0.0704127	0.208999	0.162896	Msh6/Rif1/Trp53/Mif	4			GO:0035457	cellular response to interferon-alpha	12/23210	0.0465531	0.156814	0.114823	Myc	1
	GO:0042135	neurotransmitter catabolic process	17/23210	0.0701129	0.20493	0.163133	Gcsh	1			GO:0070997	neuron death	405/23210	0.0704127	0.208999	0.162896	Set/Trp53/Sod1/Mybl2	4			GO:0042989	sequestering of actin monomers	12/23210	0.0465531	0.156814	0.114823	Tmsb4x	1
	GO:0044406	adhesion of symbiont to host	17/23210	0.0701129	0.20493	0.163133	Gas6	1			GO:0001502	cartilage condensation	19/23210	0.0704224	0.208999	0.162896	Fgf4	1			GO:0043312	neutrophil degranulation	12/23210	0.0465531	0.156814	0.114823	Anxa3	1
	GO:0060046	regulation of acrosome reaction	17/23210	0.0701129	0.20493	0.163133	Spink1	1			GO:0010766	negative regulation of sodium ion transport	19/23210	0.0704224	0.208999	0.162896	Nedd4	1			GO:0051280	negative regulation of release of sequestered calcium ion into cytosol	12/23210	0.0465531	0.156814	0.114823	Sri	1
	GO:0060413	atrial septum morphogenesis	17/23210	0.0701129	0.20493	0.163133	Gata4	1			GO:0031664	regulation of lipopolysaccharide-mediated signaling pathway	19/23210	0.0704224	0.208999	0.162896	Mif	1			GO:0060073	micturition	12/23210	0.0465531	0.156814	0.114823	Psap	1
	GO:0060973	cell migration involved in heart development	17/23210	0.0701129	0.20493	0.163133	Flrt3	1			GO:0031936	negative regulation of chromatin silencing	19/23210	0.0704224	0.208999	0.162896	Tet1	1			GO:0060368	regulation of Fc receptor mediated stimulatory signaling pathway	12/23210	0.0465531	0.156814	0.114823	Cd47	1
	GO:0070886	positive regulation of calcineurin-NFAT signaling cascade	17/23210	0.0701129	0.20493	0.163133	Nrg1	1			GO:0035728	response to hepatocyte growth factor	19/23210	0.0704224	0.208999	0.162896	Tdgf1	1			GO:0060453	regulation of gastric acid secretion	12/23210	0.0465531	0.156814	0.114823	Sct	1
	GO:0090185	negative regulation of kidney development	17/23210	0.0701129	0.20493	0.163133	Hnf1b	1			GO:0042789	mRNA transcription by RNA polymerase II	19/23210	0.0704224	0.208999	0.162896	Pou5f1	1			GO:0070970	interleukin-2 secretion	12/23210	0.0465531	0.156814	0.114823	Ezr	1
	GO:0097152	mesenchymal cell apoptotic process	17/23210	0.0701129	0.20493	0.163133	Hnf1b	1			GO:0044766	multi-organism transport	19/23210	0.0704224	0.208999	0.162896	Ddx39b	1			GO:0071294	cellular response to zinc ion	12/23210	0.0465531	0.156814	0.114823	Mt2	1
	GO:0098760	response to interleukin-7	17/23210	0.0701129	0.20493	0.163133	P4hb	1			GO:0051956	negative regulation of amino acid transport	19/23210	0.0704224	0.208999	0.162896	Trh	1			GO:0072176	nephric duct development	12/23210	0.0465531	0.156814	0.114823	Gata3	1
	GO:0098761	cellular response to interleukin-7	17/23210	0.0701129	0.20493	0.163133	P4hb	1			GO:0060088	auditory receptor cell stereocilium organization	19/23210	0.0704224	0.208999	0.162896	Sod1	1			GO:0090557	establishment of endothelial intestinal barrier	12/23210	0.0465531	0.156814	0.114823	F11r	1
	GO:0106058	positive regulation of calcineurin-mediated signaling	17/23210	0.0701129	0.20493	0.163133	Nrg1	1			GO:0061081	positive regulation of myeloid leukocyte cytokine production involved in immune response	19/23210	0.0704224	0.208999	0.162896	Mif	1			GO:1901298	regulation of hydrogen peroxide-mediated programmed cell death	12/23210	0.0465531	0.156814	0.114823	Hdac6	1
	GO:1900746	regulation of vascular endothelial growth factor signaling pathway	17/23210	0.0701129	0.20493	0.163133	Cd63	1			GO:0070208	protein heterotrimerization	19/23210	0.0704224	0.208999	0.162896	Wiz	1			GO:2000105	positive regulation of DNA-dependent DNA replication	12/23210	0.0465531	0.156814	0.114823	Fgfr1	1
	GO:1903019	negative regulation of glycoprotein metabolic process	17/23210	0.0701129	0.20493	0.163133	Cst3	1			GO:0070989	oxidative demethylation	19/23210	0.0704224	0.208999	0.162896	Tet1	1			GO:2000615	regulation of histone H3-K9 acetylation	12/23210	0.0465531	0.156814	0.114823	Gata3	1
	GO:1904748	regulation of apoptotic process involved in development	17/23210	0.0701129	0.20493	0.163133	Hnf1b	1			GO:1902579	multi-organism localization	19/23210	0.0704224	0.208999	0.162896	Ddx39b	1			GO:1901342	regulation of vasculature development	341/23210	0.0467778	0.15735	0.115216	Anxa3/Igf2/Jak1/Cd40	4
	GO:2001028	positive regulation of endothelial cell chemotaxis	17/23210	0.0701129	0.20493	0.163133	Lgmn	1			GO:2000104	negative regulation of DNA-dependent DNA replication	19/23210	0.0704224	0.208999	0.162896	Msh6	1			GO:0003013	circulatory system process	495/23210	0.0470451	0.158027	0.115711	Id2/F11r/Tpm1/Gpx1/Sri	5
	GO:0050886	endocrine process	102/23210	0.0705005	0.2052	0.163347	Dab2/F2r	2			GO:2000269	regulation of fibroblast apoptotic process	19/23210	0.0704224	0.208999	0.162896	Trp53	1			GO:0050878	regulation of body fluid levels	342/23210	0.0471931	0.158302	0.115913	Sct/Cdh1/Cldn4/Pdpn	4
	GO:0051897	positive regulation of protein kinase B signaling	102/23210	0.0705005	0.2052	0.163347	Nrg1/Gas6	2			GO:0021537	telencephalon development	249/23210	0.0708317	0.209577	0.163347	Sox2/Otx2/Usp9x	3			GO:0031110	regulation of microtubule polymerization or depolymerization	88/23210	0.047754	0.159291	0.116637	Mid1/Hdac6	2
	GO:0106027	neuron projection organization	102/23210	0.0705005	0.2052	0.163347	Lgmn/Vps35	2			GO:0090068	positive regulation of cell cycle process	249/23210	0.0708317	0.209577	0.163347	Ccnd1/Wiz/Trp53	3			GO:0035914	skeletal muscle cell differentiation	88/23210	0.047754	0.159291	0.116637	Nupr1/Myc	2
	GO:0006165	nucleoside diphosphate phosphorylation	103/23210	0.0717028	0.20625	0.164184	Hkdc1/Galk1	2			GO:0001667	ameboidal-type cell migration	406/23210	0.0709139	0.209577	0.163347	Tdgf1/Fgf4/Fn1/Lefty1	4			GO:0044344	cellular response to fibroblast growth factor stimulus	88/23210	0.047754	0.159291	0.116637	Gata3/Fgfr1	2
	GO:0009135	purine nucleoside diphosphate metabolic process	103/23210	0.0717028	0.20625	0.164184	Hkdc1/Galk1	2			GO:2000045	regulation of G1/S transition of mitotic cell cycle	114/23210	0.0710773	0.209767	0.163496	Ccnd1/Trp53	2			GO:0051492	regulation of stress fiber assembly	88/23210	0.047754	0.159291	0.116637	Tpm1/Cd47	2
	GO:0009179	purine ribonucleoside diphosphate metabolic process	103/23210	0.0717028	0.20625	0.164184	Hkdc1/Galk1	2			GO:0000187	activation of MAPK activity	115/23210	0.0721604	0.211784	0.165067	Tdgf1/Sod1	2			GO:0043112	receptor metabolic process	205/23210	0.0481301	0.159459	0.11676	Sorl1/Hdac6/Ezr	3
	GO:0010657	muscle cell apoptotic process	103/23210	0.0717028	0.20625	0.164184	Gata4/Gata6	2			GO:0005976	polysaccharide metabolic process	115/23210	0.0721604	0.211784	0.165067	Grb10/Manba	2			GO:0034329	cell junction assembly	206/23210	0.0487058	0.159459	0.11676	Cldn3/Cdh1/Fermt2	3
	GO:0017015	regulation of transforming growth factor beta receptor signaling pathway	103/23210	0.0717028	0.20625	0.164184	Dab2/Htra1	2			GO:0016579	protein deubiquitination	115/23210	0.0721604	0.211784	0.165067	Usp9x/Usp28	2			GO:0014015	positive regulation of gliogenesis	89/23210	0.0487287	0.159459	0.11676	Id2/Myc	2
	GO:0030101	natural killer cell activation	104/23210	0.0729118	0.20625	0.164184	Lamp1/Gas6	2			GO:0071346	cellular response to interferon-gamma	115/23210	0.0721604	0.211784	0.165067	Tdgf1/Trp53	2			GO:0021872	forebrain generation of neurons	89/23210	0.0487287	0.159459	0.11676	Fgfr1/Tfap2c	2
	GO:0030518	intracellular steroid hormone receptor signaling pathway	104/23210	0.0729118	0.20625	0.164184	Dab2/Calr	2			GO:0002040	sprouting angiogenesis	116/23210	0.073249	0.212445	0.165583	Tdgf1/Pkm	2			GO:0060415	muscle tissue morphogenesis	89/23210	0.0487287	0.159459	0.11676	Tpm1/Hand1	2
	GO:0032612	interleukin-1 production	104/23210	0.0729118	0.20625	0.164184	F2r/Gas6	2			GO:0051261	protein depolymerization	116/23210	0.073249	0.212445	0.165583	Stmn2/Stmn1	2			GO:0070301	cellular response to hydrogen peroxide	89/23210	0.0487287	0.159459	0.11676	Psap/Hdac6	2
	GO:0061326	renal tubule development	104/23210	0.0729118	0.20625	0.164184	Col4a1/Hnf1b	2			GO:0008090	retrograde axonal transport	20/23210	0.0739898	0.212445	0.165583	Sod1	1			GO:1900076	regulation of cellular response to insulin stimulus	89/23210	0.0487287	0.159459	0.11676	Sorl1/Igf2	2
	GO:0001991	regulation of systemic arterial blood pressure by circulatory renin-angiotensin	18/23210	0.0740821	0.20625	0.164184	F2r	1			GO:0033033	negative regulation of myeloid cell apoptotic process	20/23210	0.0739898	0.212445	0.165583	Mif	1			GO:0055001	muscle cell development	207/23210	0.049285	0.159459	0.11676	Krt19/Gpx1/Actg1	3
	GO:0002076	osteoblast development	18/23210	0.0740821	0.20625	0.164184	Pth1r	1			GO:0033599	regulation of mammary gland epithelial cell proliferation	20/23210	0.0739898	0.212445	0.165583	Ccnd1	1			GO:0006096	glycolytic process	90/23210	0.0497107	0.159459	0.11676	Nupr1/Myc	2
	GO:0006700	C21-steroid hormone biosynthetic process	18/23210	0.0740821	0.20625	0.164184	Dab2	1			GO:0044247	cellular polysaccharide catabolic process	20/23210	0.0739898	0.212445	0.165583	Manba	1			GO:0040014	regulation of multicellular organism growth	90/23210	0.0497107	0.159459	0.11676	Igf2/Ezr	2
	GO:0010566	regulation of ketone biosynthetic process	18/23210	0.0740821	0.20625	0.164184	Dab2	1			GO:0045821	positive regulation of glycolytic process	20/23210	0.0739898	0.212445	0.165583	Mif	1			GO:0071774	response to fibroblast growth factor	90/23210	0.0497107	0.159459	0.11676	Gata3/Fgfr1	2
	GO:0016973	poly(A)+ mRNA export from nucleus	18/23210	0.0740821	0.20625	0.164184	Nxf7	1			GO:0045838	positive regulation of membrane potential	20/23210	0.0739898	0.212445	0.165583	Tcl1	1			GO:0045787	positive regulation of cell cycle	349/23210	0.0501578	0.159459	0.11676	Id2/Igf2/Myc/Fgfr1	4
	GO:0030540	female genitalia development	18/23210	0.0740821	0.20625	0.164184	Lrp2	1			GO:0046653	tetrahydrofolate metabolic process	20/23210	0.0739898	0.212445	0.165583	Pipox	1			GO:0045861	negative regulation of proteolysis	349/23210	0.0501578	0.159459	0.11676	Sorl1/Cdh1/Gpx1/Hdac6	4
	GO:0034312	diol biosynthetic process	18/23210	0.0740821	0.20625	0.164184	Pcbd1	1			GO:0050910	detection of mechanical stimulus involved in sensory perception of sound	20/23210	0.0739898	0.212445	0.165583	Sox2	1			GO:0002638	negative regulation of immunoglobulin production	13/23210	0.0503343	0.159459	0.11676	Ndfip1	1
	GO:0035089	establishment of apical/basal cell polarity	18/23210	0.0740821	0.20625	0.164184	Lama1	1			GO:0051195	negative regulation of cofactor metabolic process	20/23210	0.0739898	0.212445	0.165583	Trp53	1			GO:0007501	mesodermal cell fate specification	13/23210	0.0503343	0.159459	0.11676	Fgfr1	1
	GO:0048268	clathrin coat assembly	18/23210	0.0740821	0.20625	0.164184	Dab2	1			GO:0060252	positive regulation of glial cell proliferation	20/23210	0.0739898	0.212445	0.165583	Etv5	1			GO:0010918	positive regulation of mitochondrial membrane potential	13/23210	0.0503343	0.159459	0.11676	Myc	1
	GO:0051608	histamine transport	18/23210	0.0740821	0.20625	0.164184	Vamp8	1			GO:0098743	cell aggregation	20/23210	0.0739898	0.212445	0.165583	Fgf4	1			GO:0021877	forebrain neuron fate commitment	13/23210	0.0503343	0.159459	0.11676	Tfap2c	1
	GO:0051904	pigment granule transport	18/23210	0.0740821	0.20625	0.164184	Myo7a	1			GO:1900409	positive regulation of cellular response to oxidative stress	20/23210	0.0739898	0.212445	0.165583	Sod1	1			GO:0031953	negative regulation of protein autophosphorylation	13/23210	0.0503343	0.159459	0.11676	Errfi1	1
	GO:0060850	regulation of transcription involved in cell fate commitment	18/23210	0.0740821	0.20625	0.164184	Sox17	1			GO:1901028	regulation of mitochondrial outer membrane permeabilization involved in apoptotic signaling pathway	20/23210	0.0739898	0.212445	0.165583	Chchd10	1			GO:0033262	regulation of nuclear cell cycle DNA replication	13/23210	0.0503343	0.159459	0.11676	Fgfr1	1
	GO:0060947	cardiac vascular smooth muscle cell differentiation	18/23210	0.0740821	0.20625	0.164184	Gata6	1			GO:1903798	regulation of production of miRNAs involved in gene silencing by miRNA	20/23210	0.0739898	0.212445	0.165583	Trp53	1			GO:0038094	Fc-gamma receptor signaling pathway	13/23210	0.0503343	0.159459	0.11676	Cd47	1
	GO:0072148	epithelial cell fate commitment	18/23210	0.0740821	0.20625	0.164184	Gata4	1			GO:0007626	locomotory behavior	254/23210	0.0742071	0.21278	0.165844	Trh/Sod1/Etv5	3			GO:0042983	amyloid precursor protein biosynthetic process	13/23210	0.0503343	0.159459	0.11676	Itm2c	1
	GO:1902547	regulation of cellular response to vascular endothelial growth factor stimulus	18/23210	0.0740821	0.20625	0.164184	Cd63	1			GO:0060349	bone morphogenesis	118/23210	0.075442	0.214261	0.166998	Fgf4/Alpl	2			GO:0042984	regulation of amyloid precursor protein biosynthetic process	13/23210	0.0503343	0.159459	0.11676	Itm2c	1
	GO:2000641	regulation of early endosome to late endosome transport	18/23210	0.0740821	0.20625	0.164184	Dab2	1			GO:0015711	organic anion transport	415/23210	0.0755078	0.214261	0.166998	Pla2g1b/Trh/Slc7a3/Mif	4			GO:0042994	cytoplasmic sequestering of transcription factor	13/23210	0.0503343	0.159459	0.11676	Sri	1
	GO:2000846	regulation of corticosteroid hormone secretion	18/23210	0.0740821	0.20625	0.164184	Dab2	1			GO:0006605	protein targeting	256/23210	0.0755771	0.214261	0.166998	Hsp90aa1/Nedd4/Pmm1	3			GO:0043970	histone H3-K9 acetylation	13/23210	0.0503343	0.159459	0.11676	Gata3	1
	GO:0014897	striated muscle hypertrophy	105/23210	0.0741274	0.20625	0.164184	Gata4/Gata6	2			GO:0003073	regulation of systemic arterial blood pressure	119/23210	0.0765463	0.214261	0.166998	Mif/Calca	2			GO:0045820	negative regulation of glycolytic process	13/23210	0.0503343	0.159459	0.11676	Nupr1	1
	GO:0034754	cellular hormone metabolic process	105/23210	0.0741274	0.20625	0.164184	Dab2/Pdgfra	2			GO:0045926	negative regulation of growth	258/23210	0.0769584	0.214261	0.166998	Trp53/Socs2/Cth	3			GO:0048304	positive regulation of isotype switching to IgG isotypes	13/23210	0.0503343	0.159459	0.11676	Cd40	1
	GO:0035249	synaptic transmission, glutamatergic	105/23210	0.0741274	0.20625	0.164184	Dkk1/Glul	2			GO:0006516	glycoprotein catabolic process	21/23210	0.0775437	0.214261	0.166998	Manba	1			GO:0048733	sebaceous gland development	13/23210	0.0503343	0.159459	0.11676	Tfap2c	1
	GO:0046939	nucleotide phosphorylation	105/23210	0.0741274	0.20625	0.164184	Hkdc1/Galk1	2			GO:0006541	glutamine metabolic process	21/23210	0.0775437	0.214261	0.166998	Gfpt2	1			GO:0061318	renal filtration cell differentiation	13/23210	0.0503343	0.159459	0.11676	Prom1	1
	GO:0048704	embryonic skeletal system morphogenesis	105/23210	0.0741274	0.20625	0.164184	Pdgfra/Hspg2	2			GO:0007190	activation of adenylate cyclase activity	21/23210	0.0775437	0.214261	0.166998	Calca	1			GO:0072112	glomerular visceral epithelial cell differentiation	13/23210	0.0503343	0.159459	0.11676	Prom1	1
	GO:0055017	cardiac muscle tissue growth	105/23210	0.0741274	0.20625	0.164184	Gata4/Gata6	2			GO:0015732	prostaglandin transport	21/23210	0.0775437	0.214261	0.166998	Mif	1			GO:0072216	positive regulation of metanephros development	13/23210	0.0503343	0.159459	0.11676	Myc	1
	GO:1903844	regulation of cellular response to transforming growth factor beta stimulus	105/23210	0.0741274	0.20625	0.164184	Dab2/Htra1	2			GO:0017000	antibiotic biosynthetic process	21/23210	0.0775437	0.214261	0.166998	Sod1	1			GO:0072311	glomerular epithelial cell differentiation	13/23210	0.0503343	0.159459	0.11676	Prom1	1
	GO:0019359	nicotinamide nucleotide biosynthetic process	106/23210	0.0753496	0.20876	0.166181	Hkdc1/Galk1	2			GO:0030813	positive regulation of nucleotide catabolic process	21/23210	0.0775437	0.214261	0.166998	Mif	1			GO:0090042	tubulin deacetylation	13/23210	0.0503343	0.159459	0.11676	Hdac6	1
	GO:0045185	maintenance of protein location	106/23210	0.0753496	0.20876	0.166181	Srgn/Kdelr3	2			GO:0031065	positive regulation of histone deacetylation	21/23210	0.0775437	0.214261	0.166998	Trp53	1			GO:1902902	negative regulation of autophagosome assembly	13/23210	0.0503343	0.159459	0.11676	Nupr1	1
	GO:0055006	cardiac cell development	106/23210	0.0753496	0.20876	0.166181	Pdgfra/Gata4	2			GO:0032930	positive regulation of superoxide anion generation	21/23210	0.0775437	0.214261	0.166998	Sod1	1			GO:1903025	regulation of RNA polymerase II regulatory region sequence-specific DNA binding	13/23210	0.0503343	0.159459	0.11676	Hand1	1
	GO:0036293	response to decreased oxygen levels	230/23210	0.0755334	0.20876	0.166181	Gata6/P4hb/Dpp4	3			GO:0043586	tongue development	21/23210	0.0775437	0.214261	0.166998	Sox2	1			GO:1904177	regulation of adipose tissue development	13/23210	0.0503343	0.159459	0.11676	Sorl1	1
	GO:0009185	ribonucleoside diphosphate metabolic process	107/23210	0.0765782	0.20876	0.166181	Hkdc1/Galk1	2			GO:0044346	fibroblast apoptotic process	21/23210	0.0775437	0.214261	0.166998	Trp53	1			GO:1904925	positive regulation of autophagy of mitochondrion in response to mitochondrial depolarization	13/23210	0.0503343	0.159459	0.11676	Hdac6	1
	GO:0014896	muscle hypertrophy	107/23210	0.0765782	0.20876	0.166181	Gata4/Gata6	2			GO:0046325	negative regulation of glucose import	21/23210	0.0775437	0.214261	0.166998	Grb10	1			GO:1905048	regulation of metallopeptidase activity	13/23210	0.0503343	0.159459	0.11676	Sorl1	1
	GO:0030048	actin filament-based movement	108/23210	0.0778132	0.20876	0.166181	Myo7a/Gata4	2			GO:0046716	muscle cell cellular homeostasis	21/23210	0.0775437	0.214261	0.166998	Sod1	1			GO:2001279	regulation of unsaturated fatty acid biosynthetic process	13/23210	0.0503343	0.159459	0.11676	Fabp5	1
	GO:0002495	antigen processing and presentation of peptide antigen via MHC class II	19/23210	0.0780346	0.20876	0.166181	Ifi30	1			GO:0051197	positive regulation of coenzyme metabolic process	21/23210	0.0775437	0.214261	0.166998	Mif	1			GO:0001938	positive regulation of endothelial cell proliferation	91/23210	0.0506999	0.159982	0.117143	Igf2/Fgfr1	2
	GO:0003180	aortic valve morphogenesis	19/23210	0.0780346	0.20876	0.166181	Gata4	1			GO:0060333	interferon-gamma-mediated signaling pathway	21/23210	0.0775437	0.214261	0.166998	Trp53	1			GO:0006757	ATP generation from ADP	91/23210	0.0506999	0.159982	0.117143	Nupr1/Myc	2
	GO:0003215	cardiac right ventricle morphogenesis	19/23210	0.0780346	0.20876	0.166181	Gata4	1			GO:0070230	positive regulation of lymphocyte apoptotic process	21/23210	0.0775437	0.214261	0.166998	Trp53	1			GO:0009798	axis specification	91/23210	0.0506999	0.159982	0.117143	Cdx2/Wls	2
	GO:0010447	response to acidic pH	19/23210	0.0780346	0.20876	0.166181	Lgmn	1			GO:0070920	regulation of production of small RNA involved in gene silencing by RNA	21/23210	0.0775437	0.214261	0.166998	Trp53	1			GO:0033157	regulation of intracellular protein transport	210/23210	0.0510426	0.160851	0.11778	Sorl1/Cdh1/Arpc2	3
	GO:0010544	negative regulation of platelet activation	19/23210	0.0780346	0.20876	0.166181	Pdgfra	1			GO:1901522	positive regulation of transcription from RNA polymerase II promoter involved in cellular response to chemical stimulus	21/23210	0.0775437	0.214261	0.166998	Trp53	1			GO:0010810	regulation of cell-substrate adhesion	211/23210	0.0516353	0.160958	0.117858	Lgals1/Arpc2/Pdpn	3
	GO:0010984	regulation of lipoprotein particle clearance	19/23210	0.0780346	0.20876	0.166181	Lrpap1	1			GO:2000193	positive regulation of fatty acid transport	21/23210	0.0775437	0.214261	0.166998	Mif	1			GO:0060047	heart contraction	211/23210	0.0516353	0.160958	0.117858	Tpm1/Gpx1/Sri	3
	GO:0030502	negative regulation of bone mineralization	19/23210	0.0780346	0.20876	0.166181	Srgn	1			GO:2001032	regulation of double-strand break repair via nonhomologous end joining	21/23210	0.0775437	0.214261	0.166998	Rif1	1			GO:0002027	regulation of heart rate	93/23210	0.0526995	0.160958	0.117858	Tpm1/Sri	2
	GO:0030859	polarized epithelial cell differentiation	19/23210	0.0780346	0.20876	0.166181	Lama1	1			GO:0002699	positive regulation of immune effector process	259/23210	0.0776532	0.214261	0.166998	Enpp3/Rif1/Mif	3			GO:0050707	regulation of cytokine secretion	213/23210	0.0528306	0.160958	0.117858	Gata3/Cadm1/Ezr	3
	GO:0032823	regulation of natural killer cell differentiation	19/23210	0.0780346	0.20876	0.166181	Gas6	1			GO:0008584	male gonad development	120/23210	0.0776558	0.214261	0.166998	Ccnd1/Nr0b1	2			GO:0044772	mitotic cell cycle phase transition	356/23210	0.0532234	0.160958	0.117858	Id2/Pdpn/Psme2/Calm2	4
	GO:0035728	response to hepatocyte growth factor	19/23210	0.0780346	0.20876	0.166181	Lgmn	1			GO:0031109	microtubule polymerization or depolymerization	120/23210	0.0776558	0.214261	0.166998	Stmn2/Stmn1	2			GO:0048639	positive regulation of developmental growth	214/23210	0.0534332	0.160958	0.117858	Igf2/Fgfr1/Ezr	3
	GO:0035930	corticosteroid hormone secretion	19/23210	0.0780346	0.20876	0.166181	Dab2	1			GO:0044070	regulation of anion transport	120/23210	0.0776558	0.214261	0.166998	Trh/Mif	2			GO:0002709	regulation of T cell mediated immunity	94/23210	0.0537097	0.160958	0.117858	Gata3/H2-K1	2
	GO:0042789	mRNA transcription by RNA polymerase II	19/23210	0.0780346	0.20876	0.166181	Sox17	1			GO:1901216	positive regulation of neuron death	120/23210	0.0776558	0.214261	0.166998	Trp53/Mybl2	2			GO:0042866	pyruvate biosynthetic process	94/23210	0.0537097	0.160958	0.117858	Nupr1/Myc	2
	GO:0044794	positive regulation by host of viral process	19/23210	0.0780346	0.20876	0.166181	Ppib	1			GO:0048738	cardiac muscle tissue development	260/23210	0.0783509	0.215374	0.167865	Tdgf1/Ddx39b/Cacybp	3			GO:0070555	response to interleukin-1	94/23210	0.0537097	0.160958	0.117858	Saa3/Cd47	2
	GO:0046184	aldehyde biosynthetic process	19/23210	0.0780346	0.20876	0.166181	Dab2	1			GO:0008286	insulin receptor signaling pathway	121/23210	0.0787704	0.215374	0.167865	Grb10/Socs2	2			GO:0045637	regulation of myeloid cell differentiation	215/23210	0.0540392	0.160958	0.117858	Id2/Myc/Ndfip1	3
	GO:0046827	positive regulation of protein export from nucleus	19/23210	0.0780346	0.20876	0.166181	Gas6	1			GO:0031497	chromatin assembly	121/23210	0.0787704	0.215374	0.167865	Set/Trp53	2			GO:0002829	negative regulation of type 2 immune response	14/23210	0.0541007	0.160958	0.117858	Ndfip1	1
	GO:0046886	positive regulation of hormone biosynthetic process	19/23210	0.0780346	0.20876	0.166181	Dab2	1			GO:0036294	cellular response to decreased oxygen levels	121/23210	0.0787704	0.215374	0.167865	Trp53/Pdk1	2			GO:0007175	negative regulation of epidermal growth factor-activated receptor activity	14/23210	0.0541007	0.160958	0.117858	Errfi1	1
	GO:0051905	establishment of pigment granule localization	19/23210	0.0780346	0.20876	0.166181	Myo7a	1			GO:0042542	response to hydrogen peroxide	121/23210	0.0787704	0.215374	0.167865	Trp53/Sod1	2			GO:0009215	purine deoxyribonucleoside triphosphate metabolic process	14/23210	0.0541007	0.160958	0.117858	Ak2	1
	GO:0060088	auditory receptor cell stereocilium organization	19/23210	0.0780346	0.20876	0.166181	Myo7a	1			GO:0046546	development of primary male sexual characteristics	121/23210	0.0787704	0.215374	0.167865	Ccnd1/Nr0b1	2			GO:0010421	hydrogen peroxide-mediated programmed cell death	14/23210	0.0541007	0.160958	0.117858	Hdac6	1
	GO:0060456	positive regulation of digestive system process	19/23210	0.0780346	0.20876	0.166181	Vamp8	1			GO:1903409	reactive oxygen species biosynthetic process	121/23210	0.0787704	0.215374	0.167865	Hsp90aa1/Sod1	2			GO:0010561	negative regulation of glycoprotein biosynthetic process	14/23210	0.0541007	0.160958	0.117858	Itm2c	1
	GO:0072520	seminiferous tubule development	19/23210	0.0780346	0.20876	0.166181	Gata4	1			GO:0006520	cellular amino acid metabolic process	261/23210	0.0790513	0.21558	0.168026	Pipox/Gfpt2/Cth	3			GO:0010644	cell communication by electrical coupling	14/23210	0.0541007	0.160958	0.117858	Sri	1
	GO:0090026	positive regulation of monocyte chemotaxis	19/23210	0.0780346	0.20876	0.166181	Lgmn	1			GO:0051048	negative regulation of secretion	261/23210	0.0790513	0.21558	0.168026	Trh/Pou5f1/Fn1	3			GO:0010713	negative regulation of collagen metabolic process	14/23210	0.0541007	0.160958	0.117858	Errfi1	1
	GO:0090030	regulation of steroid hormone biosynthetic process	19/23210	0.0780346	0.20876	0.166181	Dab2	1			GO:0002526	acute inflammatory response	122/23210	0.0798901	0.21558	0.168026	Fn1/Mif	2			GO:0010896	regulation of triglyceride catabolic process	14/23210	0.0541007	0.160958	0.117858	Sorl1	1
	GO:2000269	regulation of fibroblast apoptotic process	19/23210	0.0780346	0.20876	0.166181	Gas6	1			GO:0006997	nucleus organization	122/23210	0.0798901	0.21558	0.168026	Rrn3/Serbp1	2			GO:0018158	protein oxidation	14/23210	0.0541007	0.160958	0.117858	Gpx1	1
	GO:0019363	pyridine nucleotide biosynthetic process	109/23210	0.0790545	0.210947	0.167922	Hkdc1/Galk1	2			GO:0042752	regulation of circadian rhythm	122/23210	0.0798901	0.21558	0.168026	Trp53/Usp9x	2			GO:0030812	negative regulation of nucleotide catabolic process	14/23210	0.0541007	0.160958	0.117858	Nupr1	1
	GO:1903076	regulation of protein localization to plasma membrane	109/23210	0.0790545	0.210947	0.167922	Dab2/Vamp8	2			GO:0007517	muscle organ development	424/23210	0.0802495	0.21558	0.168026	Nphs1/Mymx/Mylpf/Ddx39b	4			GO:0032536	regulation of cell projection size	14/23210	0.0541007	0.160958	0.117858	Ezr	1
	GO:0001503	ossification	381/23210	0.0802886	0.213	0.169557	Srgn/Pth1r/Dkk1/Hspg2	4			GO:0050730	regulation of peptidyl-tyrosine phosphorylation	263/23210	0.0804603	0.21558	0.168026	Tdgf1/Trp53/Mif	3			GO:0032736	positive regulation of interleukin-13 production	14/23210	0.0541007	0.160958	0.117858	Gata3	1
	GO:0019882	antigen processing and presentation	110/23210	0.080302	0.213	0.169557	Ifi30/Calr	2			GO:0000423	mitophagy	22/23210	0.0810841	0.21558	0.168026	Trp53	1			GO:0032966	negative regulation of collagen biosynthetic process	14/23210	0.0541007	0.160958	0.117858	Errfi1	1
	GO:0034976	response to endoplasmic reticulum stress	237/23210	0.0809736	0.213	0.169557	Calr/P4hb/Rcn3	3			GO:0002183	cytoplasmic translational initiation	22/23210	0.0810841	0.21558	0.168026	Eif4a1	1			GO:0035358	regulation of peroxisome proliferator activated receptor signaling pathway	14/23210	0.0541007	0.160958	0.117858	Fabp5	1
	GO:0051260	protein homooligomerization	383/23210	0.0814837	0.213	0.169557	Cubn/Pcbd1/Glul/Vps35	4			GO:0009404	toxin metabolic process	22/23210	0.0810841	0.21558	0.168026	Cth	1			GO:0035745	T-helper 2 cell cytokine production	14/23210	0.0541007	0.160958	0.117858	Gata3	1
	GO:0001942	hair follicle development	111/23210	0.0815557	0.213	0.169557	Ctsl/Dkk1	2			GO:0010666	positive regulation of cardiac muscle cell apoptotic process	22/23210	0.0810841	0.21558	0.168026	Trp53	1			GO:0042271	susceptibility to natural killer cell mediated cytotoxicity	14/23210	0.0541007	0.160958	0.117858	Cadm1	1
	GO:0019079	viral genome replication	111/23210	0.0815557	0.213	0.169557	Gas6/Ppib	2			GO:0016048	detection of temperature stimulus	22/23210	0.0810841	0.21558	0.168026	Calca	1			GO:0045651	positive regulation of macrophage differentiation	14/23210	0.0541007	0.160958	0.117858	Id2	1
	GO:0043401	steroid hormone mediated signaling pathway	111/23210	0.0815557	0.213	0.169557	Dab2/Calr	2			GO:0032042	mitochondrial DNA metabolic process	22/23210	0.0810841	0.21558	0.168026	Trp53	1			GO:0046479	glycosphingolipid catabolic process	14/23210	0.0541007	0.160958	0.117858	Psap	1
	GO:0002504	antigen processing and presentation of peptide or polysaccharide antigen via MHC class II	20/23210	0.0819704	0.213	0.169557	Ifi30	1			GO:0032303	regulation of icosanoid secretion	22/23210	0.0810841	0.21558	0.168026	Mif	1			GO:0048537	mucosal-associated lymphoid tissue development	14/23210	0.0541007	0.160958	0.117858	Id2	1
	GO:0006691	leukotriene metabolic process	20/23210	0.0819704	0.213	0.169557	Mgst3	1			GO:0032897	negative regulation of viral transcription	22/23210	0.0810841	0.21558	0.168026	Ifitm3	1			GO:0048541	Peyer's patch development	14/23210	0.0541007	0.160958	0.117858	Id2	1
	GO:0008210	estrogen metabolic process	20/23210	0.0819704	0.213	0.169557	Pdgfra	1			GO:0043153	entrainment of circadian clock by photoperiod	22/23210	0.0810841	0.21558	0.168026	Trp53	1			GO:0048711	positive regulation of astrocyte differentiation	14/23210	0.0541007	0.160958	0.117858	Id2	1
	GO:0032148	activation of protein kinase B activity	20/23210	0.0819704	0.213	0.169557	Gas6	1			GO:0045683	negative regulation of epidermis development	22/23210	0.0810841	0.21558	0.168026	Gdf3	1			GO:0051152	positive regulation of smooth muscle cell differentiation	14/23210	0.0541007	0.160958	0.117858	Tmsb4x	1
	GO:0033630	positive regulation of cell adhesion mediated by integrin	20/23210	0.0819704	0.213	0.169557	Podxl	1			GO:0048532	anatomical structure arrangement	22/23210	0.0810841	0.21558	0.168026	Usp9x	1			GO:0051198	negative regulation of coenzyme metabolic process	14/23210	0.0541007	0.160958	0.117858	Nupr1	1
	GO:0034377	plasma lipoprotein particle assembly	20/23210	0.0819704	0.213	0.169557	Mttp	1			GO:0070242	thymocyte apoptotic process	22/23210	0.0810841	0.21558	0.168026	Trp53	1			GO:0051284	positive regulation of sequestering of calcium ion	14/23210	0.0541007	0.160958	0.117858	Sri	1
	GO:0042053	regulation of dopamine metabolic process	20/23210	0.0819704	0.213	0.169557	Vps35	1			GO:0099170	postsynaptic modulation of chemical synaptic transmission	22/23210	0.0810841	0.21558	0.168026	Nedd4	1			GO:0051782	negative regulation of cell division	14/23210	0.0541007	0.160958	0.117858	Myc	1
	GO:0042730	fibrinolysis	20/23210	0.0819704	0.213	0.169557	Pros1	1			GO:2000353	positive regulation of endothelial cell apoptotic process	22/23210	0.0810841	0.21558	0.168026	Col18a1	1			GO:0060736	prostate gland growth	14/23210	0.0541007	0.160958	0.117858	Psap	1
	GO:0046697	decidualization	20/23210	0.0819704	0.213	0.169557	Ctsl	1			GO:2001026	regulation of endothelial cell chemotaxis	22/23210	0.0810841	0.21558	0.168026	Fgf4	1			GO:0070863	positive regulation of protein exit from endoplasmic reticulum	14/23210	0.0541007	0.160958	0.117858	Sorl1	1
	GO:0048261	negative regulation of receptor-mediated endocytosis	20/23210	0.0819704	0.213	0.169557	Lrpap1	1			GO:0016570	histone modification	427/23210	0.0818625	0.217308	0.169373	Phc1/Rif1/Trp53/Tet1	4			GO:0071803	positive regulation of podosome assembly	14/23210	0.0541007	0.160958	0.117858	Arpc2	1
	GO:0061162	establishment of monopolar cell polarity	20/23210	0.0819704	0.213	0.169557	Lama1	1			GO:0000723	telomere maintenance	124/23210	0.0821444	0.217308	0.169373	Hsp90aa1/Rif1	2			GO:0072697	protein localization to cell cortex	14/23210	0.0541007	0.160958	0.117858	Ezr	1
	GO:0071157	negative regulation of cell cycle arrest	20/23210	0.0819704	0.213	0.169557	Calr	1			GO:0007368	determination of left/right symmetry	124/23210	0.0821444	0.217308	0.169373	Tdgf1/Lefty1	2			GO:0097468	programmed cell death in response to reactive oxygen species	14/23210	0.0541007	0.160958	0.117858	Hdac6	1
	GO:0072079	nephron tubule formation	20/23210	0.0819704	0.213	0.169557	Hnf1b	1			GO:0014902	myotube differentiation	124/23210	0.0821444	0.217308	0.169373	Nphs1/Mymx	2			GO:1900221	regulation of amyloid-beta clearance	14/23210	0.0541007	0.160958	0.117858	Clu	1
	GO:2000726	negative regulation of cardiac muscle cell differentiation	20/23210	0.0819704	0.213	0.169557	Dkk1	1			GO:0050807	regulation of synapse organization	266/23210	0.0825945	0.218227	0.170089	Tuba1a/Nedd4/Etv5	3			GO:1901841	regulation of high voltage-gated calcium channel activity	14/23210	0.0541007	0.160958	0.117858	Sri	1
	GO:1903362	regulation of cellular protein catabolic process	239/23210	0.0825586	0.214262	0.170561	Dab2/Ctsc/Vps35	3			GO:0010212	response to ionizing radiation	125/23210	0.0832789	0.218914	0.170625	Trp53/Usp28	2			GO:1902969	mitotic DNA replication	14/23210	0.0541007	0.160958	0.117858	Fgfr1	1
	GO:0072525	pyridine-containing compound biosynthetic process	113/23210	0.0840813	0.217401	0.17306	Hkdc1/Galk1	2			GO:0032273	positive regulation of protein polymerization	125/23210	0.0832789	0.218914	0.170625	Nphs1/Hsp90aa1	2			GO:1904923	regulation of autophagy of mitochondrion in response to mitochondrial depolarization	14/23210	0.0541007	0.160958	0.117858	Hdac6	1
	GO:0098773	skin epidermis development	113/23210	0.0840813	0.217401	0.17306	Ctsl/Dkk1	2			GO:0009582	detection of abiotic stimulus	126/23210	0.0844182	0.218914	0.170625	Sox2/Calca	2			GO:2000047	regulation of cell-cell adhesion mediated by cadherin	14/23210	0.0541007	0.160958	0.117858	Epcam	1
	GO:2000177	regulation of neural precursor cell proliferation	113/23210	0.0840813	0.217401	0.17306	Lrp2/Ctsz	2			GO:0032200	telomere organization	126/23210	0.0844182	0.218914	0.170625	Hsp90aa1/Rif1	2			GO:0042060	wound healing	360/23210	0.0550202	0.163491	0.119712	Tpm1/Cnn2/Pdpn/Gpx1	4
	GO:0022404	molting cycle process	114/23210	0.085353	0.217489	0.17313	Ctsl/Dkk1	2			GO:0000272	polysaccharide catabolic process	23/23210	0.0846111	0.218914	0.170625	Manba	1			GO:0030279	negative regulation of ossification	96/23210	0.0557508	0.165145	0.120923	Id2/Fgfr1	2
	GO:0022405	hair cycle process	114/23210	0.085353	0.217489	0.17313	Ctsl/Dkk1	2			GO:0002093	auditory receptor cell morphogenesis	23/23210	0.0846111	0.218914	0.170625	Sod1	1			GO:0071456	cellular response to hypoxia	96/23210	0.0557508	0.165145	0.120923	Myc/Acaa2	2
	GO:0042472	inner ear morphogenesis	114/23210	0.085353	0.217489	0.17313	Myo7a/Myo6	2			GO:0002903	negative regulation of B cell apoptotic process	23/23210	0.0846111	0.218914	0.170625	Mif	1			GO:0030324	lung development	219/23210	0.0564964	0.165145	0.120923	Errfi1/Fgfr1/Pdpn	3
	GO:0060419	heart growth	114/23210	0.085353	0.217489	0.17313	Gata4/Gata6	2			GO:0009648	photoperiodism	23/23210	0.0846111	0.218914	0.170625	Trp53	1			GO:0006304	DNA modification	97/23210	0.0567815	0.165145	0.120923	Gata3/Myc	2
	GO:0000413	protein peptidyl-prolyl isomerization	21/23210	0.0858895	0.217489	0.17313	Ppib	1			GO:0010592	positive regulation of lamellipodium assembly	23/23210	0.0846111	0.218914	0.170625	Hsp90aa1	1			GO:0048644	muscle organ morphogenesis	97/23210	0.0567815	0.165145	0.120923	Tpm1/Hand1	2
	GO:0003283	atrial septum development	21/23210	0.0858895	0.217489	0.17313	Gata4	1			GO:0010663	positive regulation of striated muscle cell apoptotic process	23/23210	0.0846111	0.218914	0.170625	Trp53	1			GO:2001243	negative regulation of intrinsic apoptotic signaling pathway	97/23210	0.0567815	0.165145	0.120923	Clu/Gpx1	2
	GO:0006516	glycoprotein catabolic process	21/23210	0.0858895	0.217489	0.17313	Cst3	1			GO:0010738	regulation of protein kinase A signaling	23/23210	0.0846111	0.218914	0.170625	Mif	1			GO:0046879	hormone secretion	365/23210	0.0573123	0.165145	0.120923	Sct/Gata3/Fgfr1/Sri	4
	GO:0006541	glutamine metabolic process	21/23210	0.0858895	0.217489	0.17313	Glul	1			GO:0030539	male genitalia development	23/23210	0.0846111	0.218914	0.170625	Sox2	1			GO:0003015	heart process	221/23210	0.0577447	0.165145	0.120923	Tpm1/Gpx1/Sri	3
	GO:0006907	pinocytosis	21/23210	0.0858895	0.217489	0.17313	Dab2	1			GO:0060261	positive regulation of transcription initiation from RNA polymerase II promoter	23/23210	0.0846111	0.218914	0.170625	Trp53	1			GO:0007006	mitochondrial membrane organization	98/23210	0.0578189	0.165145	0.120923	Myc/Acaa2	2
	GO:0042069	regulation of catecholamine metabolic process	21/23210	0.0858895	0.217489	0.17313	Vps35	1			GO:0060390	regulation of SMAD protein signal transduction	23/23210	0.0846111	0.218914	0.170625	Pou5f1	1			GO:0021761	limbic system development	98/23210	0.0578189	0.165145	0.120923	Sct/Fgfr1	2
	GO:0044346	fibroblast apoptotic process	21/23210	0.0858895	0.217489	0.17313	Gas6	1			GO:0099149	regulation of postsynaptic neurotransmitter receptor internalization	23/23210	0.0846111	0.218914	0.170625	Nedd4	1			GO:0002862	negative regulation of inflammatory response to antigenic stimulus	15/23210	0.0578524	0.165145	0.120923	Gpx1	1
	GO:0048569	post-embryonic animal organ development	21/23210	0.0858895	0.217489	0.17313	Myo7a	1			GO:1902884	positive regulation of response to oxidative stress	23/23210	0.0846111	0.218914	0.170625	Sod1	1			GO:0006590	thyroid hormone generation	15/23210	0.0578524	0.165145	0.120923	Gata3	1
	GO:0051450	myoblast proliferation	21/23210	0.0858895	0.217489	0.17313	Gata6	1			GO:1903306	negative regulation of regulated secretory pathway	23/23210	0.0846111	0.218914	0.170625	Pou5f1	1			GO:0009151	purine deoxyribonucleotide metabolic process	15/23210	0.0578524	0.165145	0.120923	Ak2	1
	GO:0061339	establishment or maintenance of monopolar cell polarity	21/23210	0.0858895	0.217489	0.17313	Lama1	1			GO:0009615	response to virus	270/23210	0.085478	0.220568	0.171914	Ifitm3/Ifitm2/Ifitm1	3			GO:0009312	oligosaccharide biosynthetic process	15/23210	0.0578524	0.165145	0.120923	Fbp2	1
	GO:0098969	neurotransmitter receptor transport to postsynaptic membrane	21/23210	0.0858895	0.217489	0.17313	Vps35	1			GO:0009581	detection of external stimulus	127/23210	0.0855624	0.220568	0.171914	Sox2/Calca	2			GO:0010523	negative regulation of calcium ion transport into cytosol	15/23210	0.0578524	0.165145	0.120923	Sri	1
	GO:0140058	neuron projection arborization	21/23210	0.0858895	0.217489	0.17313	Lrp2	1			GO:0010811	positive regulation of cell-substrate adhesion	127/23210	0.0855624	0.220568	0.171914	Tdgf1/Fn1	2			GO:0010715	regulation of extracellular matrix disassembly	15/23210	0.0578524	0.165145	0.120923	Pdpn	1
	GO:2000482	regulation of interleukin-8 secretion	21/23210	0.0858895	0.217489	0.17313	F2r	1			GO:0035195	gene silencing by miRNA	128/23210	0.0867112	0.222987	0.173799	Pou5f1/Trp53	2			GO:0019377	glycolipid catabolic process	15/23210	0.0578524	0.165145	0.120923	Psap	1
	GO:0017157	regulation of exocytosis	244/23210	0.0865796	0.218606	0.174019	Lamp1/Vamp8/Myo6	3			GO:1902806	regulation of cell cycle G1/S phase transition	128/23210	0.0867112	0.222987	0.173799	Ccnd1/Trp53	2			GO:0030157	pancreatic juice secretion	15/23210	0.0578524	0.165145	0.120923	Sct	1
	GO:0050663	cytokine secretion	244/23210	0.0865796	0.218606	0.174019	Srgn/F2r/Gas6	3			GO:0060485	mesenchyme development	272/23210	0.0869358	0.223293	0.174038	Fn1/Dppa4/Nedd4	3			GO:0032530	regulation of microvillus organization	15/23210	0.0578524	0.165145	0.120923	Ezr	1
	GO:0060249	anatomical structure homeostasis	392/23210	0.0869705	0.218606	0.174019	Pth1r/Ctsh/Rcn3/F2r	4			GO:0045995	regulation of embryonic development	129/23210	0.0878648	0.224443	0.174934	Nanog/Otx2	2			GO:0043217	myelin maintenance	15/23210	0.0578524	0.165145	0.120923	Clu	1
	GO:0007411	axon guidance	245/23210	0.0873938	0.218606	0.174019	Flrt3/Lama1/Lrp2	3			GO:0001829	trophectodermal cell differentiation	24/23210	0.0881247	0.224443	0.174934	Pou5f1	1			GO:0048385	regulation of retinoic acid receptor signaling pathway	15/23210	0.0578524	0.165145	0.120923	Dhrs3	1
	GO:0032970	regulation of actin filament-based process	393/23210	0.0875911	0.218606	0.174019	Gata4/Ctsl/Pdlim4/Cotl1	4			GO:0006706	steroid catabolic process	24/23210	0.0881247	0.224443	0.174934	Hsd17b14	1			GO:0048681	negative regulation of axon regeneration	15/23210	0.0578524	0.165145	0.120923	Cers2	1
	GO:0030282	bone mineralization	116/23210	0.087914	0.218606	0.174019	Srgn/Pth1r	2			GO:0032928	regulation of superoxide anion generation	24/23210	0.0881247	0.224443	0.174934	Sod1	1			GO:0060055	angiogenesis involved in wound healing	15/23210	0.0578524	0.165145	0.120923	Gpx1	1
	GO:1903052	positive regulation of proteolysis involved in cellular protein catabolic process	116/23210	0.087914	0.218606	0.174019	Dab2/Ctsc	2			GO:0033622	integrin activation	24/23210	0.0881247	0.224443	0.174934	Fn1	1			GO:0060576	intestinal epithelial cell development	15/23210	0.0578524	0.165145	0.120923	Cdh1	1
	GO:1903828	negative regulation of cellular protein localization	116/23210	0.087914	0.218606	0.174019	Dab2/Vps35	2			GO:0097150	neuronal stem cell population maintenance	24/23210	0.0881247	0.224443	0.174934	Sox2	1			GO:0060742	epithelial cell differentiation involved in prostate gland development	15/23210	0.0578524	0.165145	0.120923	Psap	1
	GO:0097485	neuron projection guidance	246/23210	0.0882111	0.218606	0.174019	Flrt3/Lama1/Lrp2	3			GO:2000637	positive regulation of gene silencing by miRNA	24/23210	0.0881247	0.224443	0.174934	Trp53	1			GO:0070293	renal absorption	15/23210	0.0578524	0.165145	0.120923	Cldn4	1
	GO:0007498	mesoderm development	117/23210	0.0892031	0.218606	0.174019	Sox17/Dkk1	2			GO:0042391	regulation of membrane potential	439/23210	0.088475	0.225064	0.175418	Chchd10/Sod1/Slc25a36/Tcl1	4			GO:0071280	cellular response to copper ion	15/23210	0.0578524	0.165145	0.120923	Mt2	1
	GO:0043500	muscle adaptation	117/23210	0.0892031	0.218606	0.174019	Gata4/Gata6	2			GO:0007093	mitotic cell cycle checkpoint	130/23210	0.089023	0.225236	0.175552	Ccnd1/Trp53	2			GO:0071599	otic vesicle development	15/23210	0.0578524	0.165145	0.120923	Gata3	1
	GO:0002115	store-operated calcium entry	22/23210	0.0897921	0.218606	0.174019	Spink1	1			GO:1902850	microtubule cytoskeleton organization involved in mitosis	130/23210	0.089023	0.225236	0.175552	Mybl2/Stmn1	2			GO:0072010	glomerular epithelium development	15/23210	0.0578524	0.165145	0.120923	Prom1	1
	GO:0003433	chondrocyte development involved in endochondral bone morphogenesis	22/23210	0.0897921	0.218606	0.174019	Serpinh1	1			GO:0050803	regulation of synapse structure or activity	276/23210	0.0898832	0.225236	0.175552	Tuba1a/Nedd4/Etv5	3			GO:0072074	kidney mesenchyme development	15/23210	0.0578524	0.165145	0.120923	Myc	1
	GO:0009067	aspartate family amino acid biosynthetic process	22/23210	0.0897921	0.218606	0.174019	Plod2	1			GO:0071887	leukocyte apoptotic process	132/23210	0.091353	0.225236	0.175552	Trp53/Mif	2			GO:1901077	regulation of relaxation of muscle	15/23210	0.0578524	0.165145	0.120923	Sri	1
	GO:0010666	positive regulation of cardiac muscle cell apoptotic process	22/23210	0.0897921	0.218606	0.174019	Gata6	1			GO:0009101	glycoprotein biosynthetic process	278/23210	0.0913725	0.225236	0.175552	Gfpt2/Pmm1/Tet1	3			GO:1902043	positive regulation of extrinsic apoptotic signaling pathway via death domain receptors	15/23210	0.0578524	0.165145	0.120923	Mal	1
	GO:0019400	alditol metabolic process	22/23210	0.0897921	0.218606	0.174019	Galk1	1			GO:0071229	cellular response to acid chemical	278/23210	0.0913725	0.225236	0.175552	Phc1/Eno1/Halr1	3			GO:2000194	regulation of female gonad development	15/23210	0.0578524	0.165145	0.120923	Nupr1	1
	GO:0031643	positive regulation of myelination	22/23210	0.0897921	0.218606	0.174019	Nrg1	1			GO:0001516	prostaglandin biosynthetic process	25/23210	0.0916249	0.225236	0.175552	Mif	1			GO:0030323	respiratory tube development	222/23210	0.0583738	0.166435	0.121868	Errfi1/Fgfr1/Pdpn	3
	GO:0032462	regulation of protein homooligomerization	22/23210	0.0897921	0.218606	0.174019	Vps35	1			GO:0006298	mismatch repair	25/23210	0.0916249	0.225236	0.175552	Msh6	1			GO:1901214	regulation of neuron death	368/23210	0.0587119	0.1672	0.122428	Sct/Sorl1/Gata3/Clu	4
	GO:0033008	positive regulation of mast cell activation involved in immune response	22/23210	0.0897921	0.218606	0.174019	Vamp8	1			GO:0006760	folic acid-containing compound metabolic process	25/23210	0.0916249	0.225236	0.175552	Pipox	1			GO:0006641	triglyceride metabolic process	99/23210	0.0588629	0.167232	0.122452	Sorl1/Gpx1	2
	GO:0035493	SNARE complex assembly	22/23210	0.0897921	0.218606	0.174019	Vamp8	1			GO:0009649	entrainment of circadian clock	25/23210	0.0916249	0.225236	0.175552	Trp53	1			GO:0060993	kidney morphogenesis	99/23210	0.0588629	0.167232	0.122452	Gata3/Myc	2
	GO:0043306	positive regulation of mast cell degranulation	22/23210	0.0897921	0.218606	0.174019	Vamp8	1			GO:0010165	response to X-ray	25/23210	0.0916249	0.225236	0.175552	Trp53	1			GO:0031349	positive regulation of defense response	370/23210	0.0596552	0.168579	0.123438	Cadm1/Tifa/Nupr1/Cd47	4
	GO:0044851	hair cycle phase	22/23210	0.0897921	0.218606	0.174019	Ctsl	1			GO:0010894	negative regulation of steroid biosynthetic process	25/23210	0.0916249	0.225236	0.175552	Sod1	1			GO:0002702	positive regulation of production of molecular mediator of immune response	100/23210	0.0599134	0.168579	0.123438	Gata3/Cd40	2
	GO:0051602	response to electrical stimulus	22/23210	0.0897921	0.218606	0.174019	Myo6	1			GO:0014048	regulation of glutamate secretion	25/23210	0.0916249	0.225236	0.175552	Trh	1			GO:0031343	positive regulation of cell killing	100/23210	0.0599134	0.168579	0.123438	Cadm1/H2-K1	2
	GO:0051875	pigment granule localization	22/23210	0.0897921	0.218606	0.174019	Myo7a	1			GO:0019320	hexose catabolic process	25/23210	0.0916249	0.225236	0.175552	Trp53	1			GO:0034440	lipid oxidation	100/23210	0.0599134	0.168579	0.123438	Pla2g7/Acaa2	2
	GO:0060602	branch elongation of an epithelium	22/23210	0.0897921	0.218606	0.174019	Hnf1b	1			GO:0030325	adrenal gland development	25/23210	0.0916249	0.225236	0.175552	Nr0b1	1			GO:0110020	regulation of actomyosin structure organization	100/23210	0.0599134	0.168579	0.123438	Tpm1/Cd47	2
	GO:0072215	regulation of metanephros development	22/23210	0.0897921	0.218606	0.174019	Hnf1b	1			GO:0035024	negative regulation of Rho protein signal transduction	25/23210	0.0916249	0.225236	0.175552	Stmn1	1			GO:0050670	regulation of lymphocyte proliferation	225/23210	0.0602805	0.168579	0.123438	Igf2/Ndfip1/Cd40	3
	GO:0090382	phagosome maturation	22/23210	0.0897921	0.218606	0.174019	Myo7a	1			GO:0035384	thioester biosynthetic process	25/23210	0.0916249	0.225236	0.175552	Pdk1	1			GO:0071241	cellular response to inorganic substance	225/23210	0.0602805	0.168579	0.123438	Id2/Cdh1/Mt2	3
	GO:0097062	dendritic spine maintenance	22/23210	0.0897921	0.218606	0.174019	Vps35	1			GO:0043486	histone exchange	25/23210	0.0916249	0.225236	0.175552	Ptma	1			GO:2000116	regulation of cysteine-type endopeptidase activity	226/23210	0.0609226	0.168579	0.123438	Cdh1/Myc/Gpx1	3
	GO:0098877	neurotransmitter receptor transport to plasma membrane	22/23210	0.0897921	0.218606	0.174019	Vps35	1			GO:0043567	regulation of insulin-like growth factor receptor signaling pathway	25/23210	0.0916249	0.225236	0.175552	Igfbp2	1			GO:0033559	unsaturated fatty acid metabolic process	101/23210	0.0609705	0.168579	0.123438	Pdpn/Fabp5	2
	GO:1903055	positive regulation of extracellular matrix organization	22/23210	0.0897921	0.218606	0.174019	Colgalt1	1			GO:0045737	positive regulation of cyclin-dependent protein serine/threonine kinase activity	25/23210	0.0916249	0.225236	0.175552	Ccnd1	1			GO:0051651	maintenance of location in cell	101/23210	0.0609705	0.168579	0.123438	Sorl1/Tmsb4x	2
	GO:1903540	establishment of protein localization to postsynaptic membrane	22/23210	0.0897921	0.218606	0.174019	Vps35	1			GO:0045939	negative regulation of steroid metabolic process	25/23210	0.0916249	0.225236	0.175552	Sod1	1			GO:0009914	hormone transport	373/23210	0.0610853	0.168579	0.123438	Sct/Gata3/Fgfr1/Sri	4
	GO:2000010	positive regulation of protein localization to cell surface	22/23210	0.0897921	0.218606	0.174019	Nrg1	1			GO:0046426	negative regulation of JAK-STAT cascade	25/23210	0.0916249	0.225236	0.175552	Socs2	1			GO:0032944	regulation of mononuclear cell proliferation	227/23210	0.0615679	0.168579	0.123438	Igf2/Ndfip1/Cd40	3
	GO:2001026	regulation of endothelial cell chemotaxis	22/23210	0.0897921	0.218606	0.174019	Lgmn	1			GO:0046457	prostanoid biosynthetic process	25/23210	0.0916249	0.225236	0.175552	Mif	1			GO:0002283	neutrophil activation involved in immune response	16/23210	0.0615893	0.168579	0.123438	Anxa3	1
	GO:0006090	pyruvate metabolic process	118/23210	0.0904978	0.219299	0.174571	Hkdc1/Galk1	2			GO:0046688	response to copper ion	25/23210	0.0916249	0.225236	0.175552	Sod1	1			GO:0002431	Fc receptor mediated stimulatory signaling pathway	16/23210	0.0615893	0.168579	0.123438	Cd47	1
	GO:0042476	odontogenesis	118/23210	0.0904978	0.219299	0.174571	Pdgfra/Lamb1	2			GO:0050951	sensory perception of temperature stimulus	25/23210	0.0916249	0.225236	0.175552	Calca	1			GO:0002830	positive regulation of type 2 immune response	16/23210	0.0615893	0.168579	0.123438	Gata3	1
	GO:0046620	regulation of organ growth	118/23210	0.0904978	0.219299	0.174571	Gata4/Gata6	2			GO:0060148	positive regulation of posttranscriptional gene silencing	25/23210	0.0916249	0.225236	0.175552	Trp53	1			GO:0003161	cardiac conduction system development	16/23210	0.0615893	0.168579	0.123438	Id2	1
	GO:0060349	bone morphogenesis	118/23210	0.0904978	0.219299	0.174571	Serpinh1/Hspg2	2			GO:0071616	acyl-CoA biosynthetic process	25/23210	0.0916249	0.225236	0.175552	Pdk1	1			GO:0015697	quaternary ammonium group transport	16/23210	0.0615893	0.168579	0.123438	Slc25a20	1
	GO:0031503	protein-containing complex localization	249/23210	0.0906827	0.219492	0.174725	Nxf7/Myo6/Vps35	3			GO:0090344	negative regulation of cell aging	25/23210	0.0916249	0.225236	0.175552	Mif	1			GO:0019682	glyceraldehyde-3-phosphate metabolic process	16/23210	0.0615893	0.168579	0.123438	Taldo1	1
	GO:0002703	regulation of leukocyte mediated immunity	250/23210	0.0915131	0.221165	0.176056	Lamp1/Vamp8/Dpp4	3			GO:1902230	negative regulation of intrinsic apoptotic signaling pathway in response to DNA damage	25/23210	0.0916249	0.225236	0.175552	Mif	1			GO:0030011	maintenance of cell polarity	16/23210	0.0615893	0.168579	0.123438	Arpc5	1
	GO:0003073	regulation of systemic arterial blood pressure	119/23210	0.0917982	0.221165	0.176056	F2r/Gas6	2			GO:0060070	canonical Wnt signaling pathway	279/23210	0.0921211	0.225616	0.175848	Tdgf1/Pou5f1/Sox2	3			GO:0036445	neuronal stem cell division	16/23210	0.0615893	0.168579	0.123438	Fgfr1	1
	GO:0043280	positive regulation of cysteine-type endopeptidase activity involved in apoptotic process	119/23210	0.0917982	0.221165	0.176056	Sox7/F2r	2			GO:0002696	positive regulation of leukocyte activation	446/23210	0.092449	0.225616	0.175848	Igfbp2/Hsp90aa1/Rif1/Mif	4			GO:0042359	vitamin D metabolic process	16/23210	0.0615893	0.168579	0.123438	Fgfr1	1
	GO:0051963	regulation of synapse assembly	119/23210	0.0917982	0.221165	0.176056	Flrt3/Dkk1	2			GO:0009855	determination of bilateral symmetry	133/23210	0.0925248	0.225616	0.175848	Tdgf1/Lefty1	2			GO:0042659	regulation of cell fate specification	16/23210	0.0615893	0.168579	0.123438	Fgfr1	1
	GO:0006979	response to oxidative stress	400/23210	0.0919956	0.221384	0.176231	Pdgfra/Gata4/P4hb/Cst3	4			GO:0016999	antibiotic metabolic process	133/23210	0.0925248	0.225616	0.175848	Prdx1/Sod1	2			GO:0045655	regulation of monocyte differentiation	16/23210	0.0615893	0.168579	0.123438	Myc	1
	GO:0051188	cofactor biosynthetic process	251/23210	0.0923466	0.221847	0.176599	Hkdc1/Pcbd1/Galk1	3			GO:0034763	negative regulation of transmembrane transport	133/23210	0.0925248	0.225616	0.175848	Grb10/Nedd4	2			GO:0048715	negative regulation of oligodendrocyte differentiation	16/23210	0.0615893	0.168579	0.123438	Id2	1
	GO:1901136	carbohydrate derivative catabolic process	120/23210	0.093104	0.221847	0.176599	Npl/Cst3	2			GO:0035966	response to topologically incorrect protein	133/23210	0.0925248	0.225616	0.175848	Ccnd1/Hsp90aa1	2			GO:0055057	neuroblast division	16/23210	0.0615893	0.168579	0.123438	Fgfr1	1
	GO:0002093	auditory receptor cell morphogenesis	23/23210	0.0936782	0.221847	0.176599	Myo7a	1			GO:0050906	detection of stimulus involved in sensory perception	133/23210	0.0925248	0.225616	0.175848	Sox2/Calca	2			GO:0060314	regulation of ryanodine-sensitive calcium-release channel activity	16/23210	0.0615893	0.168579	0.123438	Sri	1
	GO:0003176	aortic valve development	23/23210	0.0936782	0.221847	0.176599	Gata4	1			GO:0006633	fatty acid biosynthetic process	134/23210	0.0937009	0.227218	0.177097	Pla2g1b/Mif	2			GO:0060979	vasculogenesis involved in coronary vascular morphogenesis	16/23210	0.0615893	0.168579	0.123438	Fgfr1	1
	GO:0010663	positive regulation of striated muscle cell apoptotic process	23/23210	0.0936782	0.221847	0.176599	Gata6	1			GO:0009799	specification of symmetry	134/23210	0.0937009	0.227218	0.177097	Tdgf1/Lefty1	2			GO:0072673	lamellipodium morphogenesis	16/23210	0.0615893	0.168579	0.123438	Pdpn	1
	GO:0015721	bile acid and bile salt transport	23/23210	0.0936782	0.221847	0.176599	Aqp8	1			GO:0035194	posttranscriptional gene silencing by RNA	134/23210	0.0937009	0.227218	0.177097	Pou5f1/Trp53	2			GO:1901524	regulation of mitophagy	16/23210	0.0615893	0.168579	0.123438	Hdac6	1
	GO:0030539	male genitalia development	23/23210	0.0936782	0.221847	0.176599	Pdgfra	1			GO:0006261	DNA-dependent DNA replication	135/23210	0.0948815	0.227218	0.177097	Wiz/Msh6	2			GO:1902004	positive regulation of amyloid-beta formation	16/23210	0.0615893	0.168579	0.123438	Clu	1
	GO:0032968	positive regulation of transcription elongation from RNA polymerase II promoter	23/23210	0.0936782	0.221847	0.176599	Dab2	1			GO:0070646	protein modification by small protein removal	135/23210	0.0948815	0.227218	0.177097	Usp9x/Usp28	2			GO:1903779	regulation of cardiac conduction	16/23210	0.0615893	0.168579	0.123438	Sri	1
	GO:0036010	protein localization to endosome	23/23210	0.0936782	0.221847	0.176599	Vps35	1			GO:0071453	cellular response to oxygen levels	135/23210	0.0948815	0.227218	0.177097	Trp53/Pdk1	2			GO:1990000	amyloid fibril formation	16/23210	0.0615893	0.168579	0.123438	Clu	1
	GO:0060261	positive regulation of transcription initiation from RNA polymerase II promoter	23/23210	0.0936782	0.221847	0.176599	Hnf1b	1			GO:0010155	regulation of proton transport	26/23210	0.0951119	0.227218	0.177097	Chchd10	1			GO:0050886	endocrine process	102/23210	0.0620339	0.169215	0.123904	Gata3/Fgfr1	2
	GO:0060390	regulation of SMAD protein signal transduction	23/23210	0.0936782	0.221847	0.176599	Dab2	1			GO:0010829	negative regulation of glucose transmembrane transport	26/23210	0.0951119	0.227218	0.177097	Grb10	1			GO:1902106	negative regulation of leukocyte differentiation	102/23210	0.0620339	0.169215	0.123904	Id2/Myc	2
	GO:0072337	modified amino acid transport	23/23210	0.0936782	0.221847	0.176599	Lrp2	1			GO:0042104	positive regulation of activated T cell proliferation	26/23210	0.0951119	0.227218	0.177097	Igfbp2	1			GO:1905477	positive regulation of protein localization to membrane	102/23210	0.0620339	0.169215	0.123904	Arpc2/Ezr	2
	GO:1903077	negative regulation of protein localization to plasma membrane	23/23210	0.0936782	0.221847	0.176599	Dab2	1			GO:0051123	RNA polymerase II preinitiation complex assembly	26/23210	0.0951119	0.227218	0.177097	Trp53	1			GO:0000018	regulation of DNA recombination	103/23210	0.0631037	0.170772	0.125044	Ndfip1/Cd40	2
	GO:2000831	regulation of steroid hormone secretion	23/23210	0.0936782	0.221847	0.176599	Dab2	1			GO:0051497	negative regulation of stress fiber assembly	26/23210	0.0951119	0.227218	0.177097	Stmn1	1			GO:0030038	contractile actin filament bundle assembly	103/23210	0.0631037	0.170772	0.125044	Tpm1/Cd47	2
	GO:0001889	liver development	121/23210	0.0944153	0.222581	0.177183	Gata6/Hnf1b	2			GO:0051570	regulation of histone H3-K9 methylation	26/23210	0.0951119	0.227218	0.177097	Rif1	1			GO:0032231	regulation of actin filament bundle assembly	103/23210	0.0631037	0.170772	0.125044	Tpm1/Cd47	2
	GO:0009132	nucleoside diphosphate metabolic process	121/23210	0.0944153	0.222581	0.177183	Hkdc1/Galk1	2			GO:0061436	establishment of skin barrier	26/23210	0.0951119	0.227218	0.177097	Stmn1	1			GO:0043149	stress fiber assembly	103/23210	0.0631037	0.170772	0.125044	Tpm1/Cd47	2
	GO:0036294	cellular response to decreased oxygen levels	121/23210	0.0944153	0.222581	0.177183	Gata6/P4hb	2			GO:0089718	amino acid import across plasma membrane	26/23210	0.0951119	0.227218	0.177097	Slc7a3	1			GO:0048709	oligodendrocyte differentiation	103/23210	0.0631037	0.170772	0.125044	Id2/Clu	2
	GO:0046717	acid secretion	121/23210	0.0944153	0.222581	0.177183	Aqp8/Myo6	2			GO:1902175	regulation of oxidative stress-induced intrinsic apoptotic signaling pathway	26/23210	0.0951119	0.227218	0.177097	Sod1	1			GO:1901800	positive regulation of proteasomal protein catabolic process	103/23210	0.0631037	0.170772	0.125044	Nupr1/Clu	2
	GO:0045055	regulated exocytosis	256/23210	0.0965615	0.225877	0.179807	Lamp1/Vamp8/Myo6	3			GO:1903579	negative regulation of ATP metabolic process	26/23210	0.0951119	0.227218	0.177097	Trp53	1			GO:1903426	regulation of reactive oxygen species biosynthetic process	103/23210	0.0631037	0.170772	0.125044	Cd47/Clu	2
	GO:0042157	lipoprotein metabolic process	123/23210	0.0970539	0.225877	0.179807	Mttp/Glul	2			GO:1904893	negative regulation of STAT cascade	26/23210	0.0951119	0.227218	0.177097	Socs2	1			GO:0006091	generation of precursor metabolites and energy	379/23210	0.0640001	0.171326	0.12545	Igf2/Nupr1/Myc/Cox7a2l	4
	GO:0051153	regulation of striated muscle cell differentiation	123/23210	0.0970539	0.225877	0.179807	Nrg1/Dkk1	2			GO:2000780	negative regulation of double-strand break repair	26/23210	0.0951119	0.227218	0.177097	Rif1	1			GO:0007009	plasma membrane organization	104/23210	0.0641798	0.171326	0.12545	Psap/Clu	2
	GO:0044419	interspecies interaction between organisms	408/23210	0.0971574	0.225877	0.179807	P4hb/Vamp8/Gas6/Ppib	4			GO:0050808	synapse organization	451/23210	0.0953395	0.227505	0.177321	Chchd10/Tuba1a/Nedd4/Etv5	4			GO:0042136	neurotransmitter biosynthetic process	104/23210	0.0641798	0.171326	0.12545	Cd47/Clu	2
	GO:0003181	atrioventricular valve morphogenesis	24/23210	0.0975478	0.225877	0.179807	Gata4	1			GO:0010821	regulation of mitochondrion organization	136/23210	0.0960664	0.228212	0.177871	Chchd10/Trp53	2			GO:2001234	negative regulation of apoptotic signaling pathway	231/23210	0.0641811	0.171326	0.12545	Clu/Acaa2/Gpx1	3
	GO:0007205	protein kinase C-activating G protein-coupled receptor signaling pathway	24/23210	0.0975478	0.225877	0.179807	F2r	1			GO:0035270	endocrine system development	136/23210	0.0960664	0.228212	0.177871	Nr0b1/Sox2	2			GO:0060562	epithelial tube morphogenesis	380/23210	0.064493	0.171326	0.12545	Gata3/Myc/Hand1/Tfap2c	4
	GO:0016578	histone deubiquitination	24/23210	0.0975478	0.225877	0.179807	Epop	1			GO:0043624	cellular protein complex disassembly	136/23210	0.0960664	0.228212	0.177871	Stmn2/Stmn1	2			GO:0001503	ossification	381/23210	0.0649878	0.171326	0.12545	Id2/Igf2/Dhrs3/Fgfr1	4
	GO:0032352	positive regulation of hormone metabolic process	24/23210	0.0975478	0.225877	0.179807	Dab2	1			GO:0050671	positive regulation of lymphocyte proliferation	136/23210	0.0960664	0.228212	0.177871	Igfbp2/Mif	2			GO:0016241	regulation of macroautophagy	105/23210	0.065262	0.171326	0.12545	Nupr1/Hdac6	2
	GO:0034104	negative regulation of tissue remodeling	24/23210	0.0975478	0.225877	0.179807	Gata4	1			GO:0016441	posttranscriptional gene silencing	137/23210	0.0972556	0.229816	0.179122	Pou5f1/Trp53	2			GO:0050764	regulation of phagocytosis	105/23210	0.065262	0.171326	0.12545	Cnn2/Cd47	2
	GO:0034311	diol metabolic process	24/23210	0.0975478	0.225877	0.179807	Pcbd1	1			GO:0034728	nucleosome organization	137/23210	0.0972556	0.229816	0.179122	Set/Ptma	2			GO:0006677	glycosylceramide metabolic process	17/23210	0.0653115	0.171326	0.12545	Psap	1
	GO:0035455	response to interferon-alpha	24/23210	0.0975478	0.225877	0.179807	Gas6	1			GO:0016571	histone methylation	138/23210	0.0984489	0.229816	0.179122	Rif1/Tet1	2			GO:0032986	protein-DNA complex disassembly	17/23210	0.0653115	0.171326	0.12545	Myc	1
	GO:0042044	fluid transport	24/23210	0.0975478	0.225877	0.179807	Aqp8	1			GO:0032946	positive regulation of mononuclear cell proliferation	138/23210	0.0984489	0.229816	0.179122	Igfbp2/Mif	2			GO:0035372	protein localization to microtubule	17/23210	0.0653115	0.171326	0.12545	Mid1	1
	GO:0043496	regulation of protein homodimerization activity	24/23210	0.0975478	0.225877	0.179807	Pcbd1	1			GO:0002052	positive regulation of neuroblast proliferation	27/23210	0.0985856	0.229816	0.179122	Sox2	1			GO:0036120	cellular response to platelet-derived growth factor stimulus	17/23210	0.0653115	0.171326	0.12545	Arpc2	1
	GO:0050687	negative regulation of defense response to virus	24/23210	0.0975478	0.225877	0.179807	Htra1	1			GO:0003085	negative regulation of systemic arterial blood pressure	27/23210	0.0985856	0.229816	0.179122	Calca	1			GO:0045064	T-helper 2 cell differentiation	17/23210	0.0653115	0.171326	0.12545	Gata3	1
	GO:0065005	protein-lipid complex assembly	24/23210	0.0975478	0.225877	0.179807	Mttp	1			GO:0010971	positive regulation of G2/M transition of mitotic cell cycle	27/23210	0.0985856	0.229816	0.179122	Ccnd1	1			GO:0045725	positive regulation of glycogen biosynthetic process	17/23210	0.0653115	0.171326	0.12545	Igf2	1
	GO:1905208	negative regulation of cardiocyte differentiation	24/23210	0.0975478	0.225877	0.179807	Dkk1	1			GO:0021871	forebrain regionalization	27/23210	0.0985856	0.229816	0.179122	Otx2	1			GO:0048368	lateral mesoderm development	17/23210	0.0653115	0.171326	0.12545	Fgfr1	1
	GO:0045926	negative regulation of growth	258/23210	0.0982694	0.227296	0.180936	Dab2/Sox17/Lgmn	3			GO:0032801	receptor catabolic process	27/23210	0.0985856	0.229816	0.179122	Nedd4	1			GO:0060253	negative regulation of glial cell proliferation	17/23210	0.0653115	0.171326	0.12545	Cers2	1
	GO:0007368	determination of left/right symmetry	124/23210	0.0983811	0.227302	0.180941	Sox17/Gata4	2			GO:0032925	regulation of activin receptor signaling pathway	27/23210	0.0985856	0.229816	0.179122	Lefty1	1			GO:0060628	regulation of ER to Golgi vesicle-mediated transport	17/23210	0.0653115	0.171326	0.12545	Sorl1	1
	GO:0001818	negative regulation of cytokine production	259/23210	0.0991279	0.227715	0.181271	Srgn/Gata6/Gas6	3			GO:0036003	positive regulation of transcription from RNA polymerase II promoter in response to stress	27/23210	0.0985856	0.229816	0.179122	Trp53	1			GO:0060644	mammary gland epithelial cell differentiation	17/23210	0.0653115	0.171326	0.12545	Id2	1
	GO:0016050	vesicle organization	259/23210	0.0991279	0.227715	0.181271	Srgn/Myo7a/Vamp8	3			GO:0044550	secondary metabolite biosynthetic process	27/23210	0.0985856	0.229816	0.179122	Cth	1			GO:0070571	negative regulation of neuron projection regeneration	17/23210	0.0653115	0.171326	0.12545	Cers2	1
	GO:0051056	regulation of small GTPase mediated signal transduction	259/23210	0.0991279	0.227715	0.181271	Amot/Nrg1/F2r	3			GO:0045738	negative regulation of DNA repair	27/23210	0.0985856	0.229816	0.179122	Rif1	1			GO:0090185	negative regulation of kidney development	17/23210	0.0653115	0.171326	0.12545	Gata3	1
	GO:0099175	regulation of postsynapse organization	125/23210	0.0997135	0.227715	0.181271	Srgn/Vps35	2			GO:0045830	positive regulation of isotype switching	27/23210	0.0985856	0.229816	0.179122	Rif1	1			GO:0098760	response to interleukin-7	17/23210	0.0653115	0.171326	0.12545	Jak1	1
	GO:0048588	developmental cell growth	260/23210	0.0999895	0.227715	0.181271	Flrt3/Gata4/Nrg1	3			GO:0060008	Sertoli cell differentiation	27/23210	0.0985856	0.229816	0.179122	Nr0b1	1			GO:0098761	cellular response to interleukin-7	17/23210	0.0653115	0.171326	0.12545	Jak1	1
	GO:0008203	cholesterol metabolic process	126/23210	0.101051	0.227715	0.181271	Cubn/Mttp	2			GO:1900543	negative regulation of purine nucleotide metabolic process	27/23210	0.0985856	0.229816	0.179122	Trp53	1			GO:1902176	negative regulation of oxidative stress-induced intrinsic apoptotic signaling pathway	17/23210	0.0653115	0.171326	0.12545	Gpx1	1
	GO:0002478	antigen processing and presentation of exogenous peptide antigen	25/23210	0.101401	0.227715	0.181271	Ifi30	1			GO:2000727	positive regulation of cardiac muscle cell differentiation	27/23210	0.0985856	0.229816	0.179122	Ddx39b	1			GO:1903019	negative regulation of glycoprotein metabolic process	17/23210	0.0653115	0.171326	0.12545	Itm2c	1
	GO:0010165	response to X-ray	25/23210	0.101401	0.227715	0.181271	Lrp2	1			GO:0007005	mitochondrion organization	459/23210	0.100053	0.231848	0.180706	Chchd10/Hsp90aa1/Trp53/Slc25a36	4			GO:1905331	negative regulation of morphogenesis of an epithelium	17/23210	0.0653115	0.171326	0.12545	Gata3	1
	GO:0010575	positive regulation of vascular endothelial growth factor production	25/23210	0.101401	0.227715	0.181271	Gata4	1			GO:0050867	positive regulation of cell activation	461/23210	0.101248	0.231848	0.180706	Igfbp2/Hsp90aa1/Rif1/Mif	4			GO:2000380	regulation of mesoderm development	17/23210	0.0653115	0.171326	0.12545	Fgfr1	1
	GO:0019320	hexose catabolic process	25/23210	0.101401	0.227715	0.181271	Galk1	1			GO:0001759	organ induction	28/23210	0.102046	0.231848	0.180706	Pou5f1	1			GO:2001028	positive regulation of endothelial cell chemotaxis	17/23210	0.0653115	0.171326	0.12545	Fgfr1	1
	GO:0021801	cerebral cortex radial glia guided migration	25/23210	0.101401	0.227715	0.181271	Lamb1	1			GO:0002089	lens morphogenesis in camera-type eye	28/23210	0.102046	0.231848	0.180706	Sox2	1			GO:2001170	negative regulation of ATP biosynthetic process	17/23210	0.0653115	0.171326	0.12545	Nupr1	1
	GO:0021895	cerebral cortex neuron differentiation	25/23210	0.101401	0.227715	0.181271	Gdpd5	1			GO:0002360	T cell lineage commitment	28/23210	0.102046	0.231848	0.180706	Trp53	1			GO:0030278	regulation of ossification	233/23210	0.0655068	0.171651	0.125687	Id2/Dhrs3/Fgfr1	3
	GO:0022030	telencephalon glial cell migration	25/23210	0.101401	0.227715	0.181271	Lamb1	1			GO:0005979	regulation of glycogen biosynthetic process	28/23210	0.102046	0.231848	0.180706	Grb10	1			GO:0033002	muscle cell proliferation	234/23210	0.0661744	0.172916	0.126613	Id2/Myc/Fgfr1	3
	GO:0030194	positive regulation of blood coagulation	25/23210	0.101401	0.227715	0.181271	F2r	1			GO:0006929	substrate-dependent cell migration	28/23210	0.102046	0.231848	0.180706	Fn1	1			GO:0019359	nicotinamide nucleotide biosynthetic process	106/23210	0.0663505	0.172916	0.126613	Nupr1/Myc	2
	GO:0030325	adrenal gland development	25/23210	0.101401	0.227715	0.181271	Pdgfra	1			GO:0007530	sex determination	28/23210	0.102046	0.231848	0.180706	Nr0b1	1			GO:0032091	negative regulation of protein binding	106/23210	0.0663505	0.172916	0.126613	Sorl1/Myc	2
	GO:0031639	plasminogen activation	25/23210	0.101401	0.227715	0.181271	Ctsz	1			GO:0010962	regulation of glucan biosynthetic process	28/23210	0.102046	0.231848	0.180706	Grb10	1			GO:0048661	positive regulation of smooth muscle cell proliferation	106/23210	0.0663505	0.172916	0.126613	Id2/Myc	2
	GO:0043171	peptide catabolic process	25/23210	0.101401	0.227715	0.181271	Ctsh	1			GO:0031063	regulation of histone deacetylation	28/23210	0.102046	0.231848	0.180706	Trp53	1			GO:1904894	positive regulation of STAT cascade	106/23210	0.0663505	0.172916	0.126613	Jak1/Cd40	2
	GO:0050832	defense response to fungus	25/23210	0.101401	0.227715	0.181271	Cotl1	1			GO:0032891	negative regulation of organic acid transport	28/23210	0.102046	0.231848	0.180706	Trh	1			GO:0003014	renal system process	107/23210	0.067445	0.175107	0.128218	Psap/Cldn4	2
	GO:0071677	positive regulation of mononuclear cell migration	25/23210	0.101401	0.227715	0.181271	Lgmn	1			GO:0036297	interstrand cross-link repair	28/23210	0.102046	0.231848	0.180706	Msh6	1			GO:0007043	cell-cell junction assembly	107/23210	0.067445	0.175107	0.128218	Cldn3/Cdh1	2
	GO:0072606	interleukin-8 secretion	25/23210	0.101401	0.227715	0.181271	F2r	1			GO:0045980	negative regulation of nucleotide metabolic process	28/23210	0.102046	0.231848	0.180706	Trp53	1			GO:0048145	regulation of fibroblast proliferation	107/23210	0.067445	0.175107	0.128218	Nupr1/Myc	2
	GO:0090140	regulation of mitochondrial fission	25/23210	0.101401	0.227715	0.181271	Vps35	1			GO:0045992	negative regulation of embryonic development	28/23210	0.102046	0.231848	0.180706	Nanog	1			GO:0030900	forebrain development	386/23210	0.0674921	0.175107	0.128218	Id2/Sct/Fgfr1/Tfap2c	4
	GO:0150077	regulation of neuroinflammatory response	25/23210	0.101401	0.227715	0.181271	Ctsc	1			GO:0048521	negative regulation of behavior	28/23210	0.102046	0.231848	0.180706	Trh	1			GO:0070663	regulation of leukocyte proliferation	238/23210	0.0688761	0.175107	0.128218	Igf2/Ndfip1/Cd40	3
	GO:1900048	positive regulation of hemostasis	25/23210	0.101401	0.227715	0.181271	F2r	1			GO:0051194	positive regulation of cofactor metabolic process	28/23210	0.102046	0.231848	0.180706	Mif	1			GO:0001710	mesodermal cell fate commitment	18/23210	0.0690192	0.175107	0.128218	Fgfr1	1
	GO:1903649	regulation of cytoplasmic transport	25/23210	0.101401	0.227715	0.181271	Dab2	1			GO:0051957	positive regulation of amino acid transport	28/23210	0.102046	0.231848	0.180706	Trh	1			GO:0006622	protein targeting to lysosome	18/23210	0.0690192	0.175107	0.128218	Sorl1	1
	GO:1904376	negative regulation of protein localization to cell periphery	25/23210	0.101401	0.227715	0.181271	Dab2	1			GO:0060444	branching involved in mammary gland duct morphogenesis	28/23210	0.102046	0.231848	0.180706	Etv5	1			GO:0006656	phosphatidylcholine biosynthetic process	18/23210	0.0690192	0.175107	0.128218	Fabp5	1
	GO:1905809	negative regulation of synapse organization	25/23210	0.101401	0.227715	0.181271	Dkk1	1			GO:0061050	regulation of cell growth involved in cardiac muscle cell development	28/23210	0.102046	0.231848	0.180706	Ddx39b	1			GO:0007252	I-kappaB phosphorylation	18/23210	0.0690192	0.175107	0.128218	Saa3	1
	GO:0048705	skeletal system morphogenesis	262/23210	0.101722	0.22819	0.181648	Pdgfra/Serpinh1/Hspg2	3			GO:0061311	cell surface receptor signaling pathway involved in heart development	28/23210	0.102046	0.231848	0.180706	Pou5f1	1			GO:0010763	positive regulation of fibroblast migration	18/23210	0.0690192	0.175107	0.128218	Fgfr1	1
	GO:0010811	positive regulation of cell-substrate adhesion	127/23210	0.102393	0.229203	0.182455	Dab2/Calr	2			GO:0090312	positive regulation of protein deacetylation	28/23210	0.102046	0.231848	0.180706	Trp53	1			GO:0021542	dentate gyrus development	18/23210	0.0690192	0.175107	0.128218	Sct	1
	GO:0014065	phosphatidylinositol 3-kinase signaling	127/23210	0.102393	0.229203	0.182455	Nrg1/F2r	2			GO:1904031	positive regulation of cyclin-dependent protein kinase activity	28/23210	0.102046	0.231848	0.180706	Ccnd1	1			GO:0030809	negative regulation of nucleotide biosynthetic process	18/23210	0.0690192	0.175107	0.128218	Nupr1	1
	GO:0002697	regulation of immune effector process	420/23210	0.105151	0.231103	0.183967	Lamp1/Vamp8/Dpp4/Htra1	4			GO:2000178	negative regulation of neural precursor cell proliferation	28/23210	0.102046	0.231848	0.180706	Trp53	1			GO:0032674	regulation of interleukin-5 production	18/23210	0.0690192	0.175107	0.128218	Gata3	1
	GO:0007605	sensory perception of sound	266/23210	0.105223	0.231103	0.183967	Myo7a/Lrp2/Myo6	3			GO:0030111	regulation of Wnt signaling pathway	292/23210	0.102083	0.231848	0.180706	Pou5f1/Sox2/Grb10	3			GO:0036119	response to platelet-derived growth factor	18/23210	0.0690192	0.175107	0.128218	Arpc2	1
	GO:0007263	nitric oxide mediated signal transduction	26/23210	0.105238	0.231103	0.183967	Spink1	1			GO:0043405	regulation of MAP kinase activity	295/23210	0.104441	0.235306	0.183401	Tdgf1/Mif/Sod1	3			GO:0038093	Fc receptor signaling pathway	18/23210	0.0690192	0.175107	0.128218	Cd47	1
	GO:0009299	mRNA transcription	26/23210	0.105238	0.231103	0.183967	Sox17	1			GO:1901991	negative regulation of mitotic cell cycle phase transition	143/23210	0.104478	0.235306	0.183401	Ccnd1/Trp53	2			GO:0042415	norepinephrine metabolic process	18/23210	0.0690192	0.175107	0.128218	Gata3	1
	GO:0009713	catechol-containing compound biosynthetic process	26/23210	0.105238	0.231103	0.183967	Vps35	1			GO:0006734	NADH metabolic process	29/23210	0.105494	0.235306	0.183401	Trp53	1			GO:0043162	ubiquitin-dependent protein catabolic process via the multivesicular body sorting pathway	18/23210	0.0690192	0.175107	0.128218	Hdac6	1
	GO:0010863	positive regulation of phospholipase C activity	26/23210	0.105238	0.231103	0.183967	Pdgfra	1			GO:0007007	inner mitochondrial membrane organization	29/23210	0.105494	0.235306	0.183401	Chchd10	1			GO:0051156	glucose 6-phosphate metabolic process	18/23210	0.0690192	0.175107	0.128218	Taldo1	1
	GO:0032528	microvillus organization	26/23210	0.105238	0.231103	0.183967	Podxl	1			GO:0043090	amino acid import	29/23210	0.105494	0.235306	0.183401	Slc7a3	1			GO:0060707	trophoblast giant cell differentiation	18/23210	0.0690192	0.175107	0.128218	Hand1	1
	GO:0035929	steroid hormone secretion	26/23210	0.105238	0.231103	0.183967	Dab2	1			GO:0046365	monosaccharide catabolic process	29/23210	0.105494	0.235306	0.183401	Trp53	1			GO:0071801	regulation of podosome assembly	18/23210	0.0690192	0.175107	0.128218	Arpc2	1
	GO:0042423	catecholamine biosynthetic process	26/23210	0.105238	0.231103	0.183967	Vps35	1			GO:0060117	auditory receptor cell development	29/23210	0.105494	0.235306	0.183401	Sod1	1			GO:0072148	epithelial cell fate commitment	18/23210	0.0690192	0.175107	0.128218	Pdpn	1
	GO:0045117	azole transport	26/23210	0.105238	0.231103	0.183967	Vamp8	1			GO:0060260	regulation of transcription initiation from RNA polymerase II promoter	29/23210	0.105494	0.235306	0.183401	Trp53	1			GO:1900372	negative regulation of purine nucleotide biosynthetic process	18/23210	0.0690192	0.175107	0.128218	Nupr1	1
	GO:0048642	negative regulation of skeletal muscle tissue development	26/23210	0.105238	0.231103	0.183967	Dkk1	1			GO:0060914	heart formation	29/23210	0.105494	0.235306	0.183401	Pou5f1	1			GO:1903209	positive regulation of oxidative stress-induced cell death	18/23210	0.0690192	0.175107	0.128218	Hdac6	1
	GO:0055003	cardiac myofibril assembly	26/23210	0.105238	0.231103	0.183967	Pdgfra	1			GO:0071354	cellular response to interleukin-6	29/23210	0.105494	0.235306	0.183401	Tdgf1	1			GO:1903599	positive regulation of autophagy of mitochondrion	18/23210	0.0690192	0.175107	0.128218	Hdac6	1
	GO:0072012	glomerulus vasculature development	26/23210	0.105238	0.231103	0.183967	Pdgfra	1			GO:0071480	cellular response to gamma radiation	29/23210	0.105494	0.235306	0.183401	Trp53	1			GO:2000641	regulation of early endosome to late endosome transport	18/23210	0.0690192	0.175107	0.128218	Ezr	1
	GO:0090025	regulation of monocyte chemotaxis	26/23210	0.105238	0.231103	0.183967	Lgmn	1			GO:0072395	signal transduction involved in cell cycle checkpoint	29/23210	0.105494	0.235306	0.183401	Trp53	1			GO:0019363	pyridine nucleotide biosynthetic process	109/23210	0.069652	0.175967	0.128848	Nupr1/Myc	2
	GO:0090189	regulation of branching involved in ureteric bud morphogenesis	26/23210	0.105238	0.231103	0.183967	Hnf1b	1			GO:0072401	signal transduction involved in DNA integrity checkpoint	29/23210	0.105494	0.235306	0.183401	Trp53	1			GO:0021987	cerebral cortex development	109/23210	0.069652	0.175967	0.128848	Fgfr1/Tfap2c	2
	GO:1900273	positive regulation of long-term synaptic potentiation	26/23210	0.105238	0.231103	0.183967	Lgmn	1			GO:0072422	signal transduction involved in DNA damage checkpoint	29/23210	0.105494	0.235306	0.183401	Trp53	1			GO:0032649	regulation of interferon-gamma production	109/23210	0.069652	0.175967	0.128848	Gata3/Cd47	2
	GO:1902175	regulation of oxidative stress-induced intrinsic apoptotic signaling pathway	26/23210	0.105238	0.231103	0.183967	P4hb	1			GO:0090181	regulation of cholesterol metabolic process	29/23210	0.105494	0.235306	0.183401	Sod1	1			GO:0048144	fibroblast proliferation	109/23210	0.069652	0.175967	0.128848	Nupr1/Myc	2
	GO:2000050	regulation of non-canonical Wnt signaling pathway	26/23210	0.105238	0.231103	0.183967	Dab2	1			GO:0097345	mitochondrial outer membrane permeabilization	29/23210	0.105494	0.235306	0.183401	Chchd10	1			GO:0006690	icosanoid metabolic process	110/23210	0.0707644	0.178401	0.13063	Pdpn/Fabp5	2
	GO:0009896	positive regulation of catabolic process	422/23210	0.106512	0.233653	0.185997	Dab2/Sox17/Ctsc/Vps35	4			GO:1900027	regulation of ruffle assembly	29/23210	0.105494	0.235306	0.183401	Cobl	1			GO:0019882	antigen processing and presentation	110/23210	0.0707644	0.178401	0.13063	H2-K1/Psme2	2
	GO:0030336	negative regulation of cell migration	268/23210	0.106991	0.234211	0.186441	Nrg1/Calr/Cd63	3			GO:0006333	chromatin assembly or disassembly	144/23210	0.105695	0.235508	0.183559	Set/Trp53	2			GO:0044770	cell cycle phase transition	394/23210	0.0716024	0.178611	0.130784	Id2/Pdpn/Psme2/Calm2	4
	GO:0034599	cellular response to oxidative stress	268/23210	0.106991	0.234211	0.186441	Pdgfra/Gata4/P4hb	3			GO:0070665	positive regulation of leukocyte proliferation	145/23210	0.106917	0.23798	0.185485	Igfbp2/Mif	2			GO:0008637	apoptotic mitochondrial changes	111/23210	0.0718826	0.178611	0.130784	Acaa2/Gpx1	2
	GO:0042303	molting cycle	131/23210	0.107813	0.235268	0.187283	Ctsl/Dkk1	2			GO:0002902	regulation of B cell apoptotic process	30/23210	0.108928	0.23819	0.185649	Mif	1			GO:0021782	glial cell development	111/23210	0.0718826	0.178611	0.130784	Id2/Clu	2
	GO:0042633	hair cycle	131/23210	0.107813	0.235268	0.187283	Ctsl/Dkk1	2			GO:0009303	rRNA transcription	30/23210	0.108928	0.23819	0.185649	Trp53	1			GO:0030098	lymphocyte differentiation	395/23210	0.0721251	0.178611	0.130784	Id2/Lgals1/Gata3/Ndfip1	4
	GO:1902652	secondary alcohol metabolic process	131/23210	0.107813	0.235268	0.187283	Cubn/Mttp	2			GO:0016242	negative regulation of macroautophagy	30/23210	0.108928	0.23819	0.185649	Trp53	1			GO:0002726	positive regulation of T cell cytokine production	19/23210	0.0727123	0.178611	0.130784	Gata3	1
	GO:0002449	lymphocyte mediated immunity	425/23210	0.108568	0.235522	0.187485	Lamp1/Ctsh/Dpp4/Ctsc	4			GO:0022011	myelination in peripheral nervous system	30/23210	0.108928	0.23819	0.185649	Sod1	1			GO:0003180	aortic valve morphogenesis	19/23210	0.0727123	0.178611	0.130784	Gata3	1
	GO:0060560	developmental growth involved in morphogenesis	270/23210	0.108771	0.235522	0.187485	Flrt3/Nrg1/Hnf1b	3			GO:0031645	negative regulation of neurological system process	30/23210	0.108928	0.23819	0.185649	Calca	1			GO:0003214	cardiac left ventricle morphogenesis	19/23210	0.0727123	0.178611	0.130784	Hand1	1
	GO:0003171	atrioventricular valve development	27/23210	0.109059	0.235522	0.187485	Gata4	1			GO:0032292	peripheral nervous system axon ensheathment	30/23210	0.108928	0.23819	0.185649	Sod1	1			GO:0032634	interleukin-5 production	19/23210	0.0727123	0.178611	0.130784	Gata3	1
	GO:0010893	positive regulation of steroid biosynthetic process	27/23210	0.109059	0.235522	0.187485	Dab2	1			GO:0035767	endothelial cell chemotaxis	30/23210	0.108928	0.23819	0.185649	Fgf4	1			GO:0032656	regulation of interleukin-13 production	19/23210	0.0727123	0.178611	0.130784	Gata3	1
	GO:0032801	receptor catabolic process	27/23210	0.109059	0.235522	0.187485	Lgmn	1			GO:0042026	protein refolding	30/23210	0.108928	0.23819	0.185649	Hsp90aa1	1			GO:0033194	response to hydroperoxide	19/23210	0.0727123	0.178611	0.130784	Gpx1	1
	GO:0060008	Sertoli cell differentiation	27/23210	0.109059	0.235522	0.187485	Gata4	1			GO:0042744	hydrogen peroxide catabolic process	30/23210	0.108928	0.23819	0.185649	Prdx1	1			GO:0040037	negative regulation of fibroblast growth factor receptor signaling pathway	19/23210	0.0727123	0.178611	0.130784	Gata3	1
	GO:0061437	renal system vasculature development	27/23210	0.109059	0.235522	0.187485	Pdgfra	1			GO:0044062	regulation of excretion	30/23210	0.108928	0.23819	0.185649	Nphs1	1			GO:0045953	negative regulation of natural killer cell mediated cytotoxicity	19/23210	0.0727123	0.178611	0.130784	Igf2	1
	GO:0061440	kidney vasculature development	27/23210	0.109059	0.235522	0.187485	Pdgfra	1			GO:0061082	myeloid leukocyte cytokine production	30/23210	0.108928	0.23819	0.185649	Mif	1			GO:0046886	positive regulation of hormone biosynthetic process	19/23210	0.0727123	0.178611	0.130784	Igf2	1
	GO:1901185	negative regulation of ERBB signaling pathway	27/23210	0.109059	0.235522	0.187485	Lgmn	1			GO:0070266	necroptotic process	30/23210	0.108928	0.23819	0.185649	Trp53	1			GO:0050860	negative regulation of T cell receptor signaling pathway	19/23210	0.0727123	0.178611	0.130784	Ezr	1
	GO:2000727	positive regulation of cardiac muscle cell differentiation	27/23210	0.109059	0.235522	0.187485	Nrg1	1			GO:1900117	regulation of execution phase of apoptosis	30/23210	0.108928	0.23819	0.185649	Trp53	1			GO:0060231	mesenchymal to epithelial transition	19/23210	0.0727123	0.178611	0.130784	Gata3	1
	GO:0009855	determination of bilateral symmetry	133/23210	0.110551	0.23825	0.189656	Sox17/Gata4	2			GO:1902745	positive regulation of lamellipodium organization	30/23210	0.108928	0.23819	0.185649	Hsp90aa1	1			GO:0060456	positive regulation of digestive system process	19/23210	0.0727123	0.178611	0.130784	Sct	1
	GO:0061025	membrane fusion	133/23210	0.110551	0.23825	0.189656	Vamp8/Gas6	2			GO:1902751	positive regulation of cell cycle G2/M phase transition	30/23210	0.108928	0.23819	0.185649	Ccnd1	1			GO:0070875	positive regulation of glycogen metabolic process	19/23210	0.0727123	0.178611	0.130784	Igf2	1
	GO:0009799	specification of symmetry	134/23210	0.111927	0.239763	0.190861	Sox17/Gata4	2			GO:0008202	steroid metabolic process	301/23210	0.109223	0.23819	0.185649	Nr0b1/Sod1/Hsd17b14	3			GO:0072189	ureter development	19/23210	0.0727123	0.178611	0.130784	Gata3	1
	GO:1904375	regulation of protein localization to cell periphery	134/23210	0.111927	0.239763	0.190861	Dab2/Vamp8	2			GO:0090596	sensory organ morphogenesis	301/23210	0.109223	0.23819	0.185649	Sox2/Otx2/Sod1	3			GO:0090026	positive regulation of monocyte chemotaxis	19/23210	0.0727123	0.178611	0.130784	Pla2g7	1
	GO:0001759	organ induction	28/23210	0.112864	0.239763	0.190861	Dkk1	1			GO:0002821	positive regulation of adaptive immune response	147/23210	0.109372	0.23819	0.185649	Rif1/Mif	2			GO:0090030	regulation of steroid hormone biosynthetic process	19/23210	0.0727123	0.178611	0.130784	Igf2	1
	GO:0030511	positive regulation of transforming growth factor beta receptor signaling pathway	28/23210	0.112864	0.239763	0.190861	Dab2	1			GO:0008643	carbohydrate transport	147/23210	0.109372	0.23819	0.185649	Mif/Grb10	2			GO:0090036	regulation of protein kinase C signaling	19/23210	0.0727123	0.178611	0.130784	Cd40	1
	GO:0043032	positive regulation of macrophage activation	28/23210	0.112864	0.239763	0.190861	Ctsc	1			GO:0042133	neurotransmitter metabolic process	147/23210	0.109372	0.23819	0.185649	Trh/Hsp90aa1	2			GO:1903975	regulation of glial cell migration	19/23210	0.0727123	0.178611	0.130784	Cers2	1
	GO:0044788	modulation by host of viral process	28/23210	0.112864	0.239763	0.190861	Ppib	1			GO:1902904	negative regulation of supramolecular fiber organization	147/23210	0.109372	0.23819	0.185649	Stmn2/Stmn1	2			GO:1905276	regulation of epithelial tube formation	19/23210	0.0727123	0.178611	0.130784	Gata3	1
	GO:0048820	hair follicle maturation	28/23210	0.112864	0.239763	0.190861	Ctsl	1			GO:0002700	regulation of production of molecular mediator of immune response	148/23210	0.110605	0.239976	0.187041	Rif1/Mif	2			GO:2000114	regulation of establishment of cell polarity	19/23210	0.0727123	0.178611	0.130784	Gata3	1
	GO:0050820	positive regulation of coagulation	28/23210	0.112864	0.239763	0.190861	F2r	1			GO:0001824	blastocyst development	149/23210	0.111841	0.239976	0.187041	Pou5f1/Tet1	2			GO:2000251	positive regulation of actin cytoskeleton reorganization	19/23210	0.0727123	0.178611	0.130784	Arpc2	1
	GO:0060039	pericardium development	28/23210	0.112864	0.239763	0.190861	Flrt3	1			GO:0050728	negative regulation of inflammatory response	149/23210	0.111841	0.239976	0.187041	Enpp3/Sod1	2			GO:0050663	cytokine secretion	244/23210	0.0730217	0.179187	0.131206	Gata3/Cadm1/Ezr	3
	GO:0060445	branching involved in salivary gland morphogenesis	28/23210	0.112864	0.239763	0.190861	Lama1	1			GO:0001832	blastocyst growth	31/23210	0.112349	0.239976	0.187041	Pou5f1	1			GO:0072525	pyridine-containing compound biosynthetic process	113/23210	0.0741363	0.181551	0.132936	Nupr1/Myc	2
	GO:0060765	regulation of androgen receptor signaling pathway	28/23210	0.112864	0.239763	0.190861	Dab2	1			GO:0001958	endochondral ossification	31/23210	0.112349	0.239976	0.187041	Alpl	1			GO:2000177	regulation of neural precursor cell proliferation	113/23210	0.0741363	0.181551	0.132936	Id2/Bex1	2
	GO:0061217	regulation of mesonephros development	28/23210	0.112864	0.239763	0.190861	Hnf1b	1			GO:0010758	regulation of macrophage chemotaxis	31/23210	0.112349	0.239976	0.187041	Mif	1			GO:0042472	inner ear morphogenesis	114/23210	0.0752716	0.181556	0.13294	Gata3/Fgfr1	2
	GO:0080154	regulation of fertilization	28/23210	0.112864	0.239763	0.190861	Spink1	1			GO:0032232	negative regulation of actin filament bundle assembly	31/23210	0.112349	0.239976	0.187041	Stmn1	1			GO:0030099	myeloid cell differentiation	401/23210	0.0753024	0.181556	0.13294	Id2/Gata3/Myc/Ndfip1	4
	GO:1903846	positive regulation of cellular response to transforming growth factor beta stimulus	28/23210	0.112864	0.239763	0.190861	Dab2	1			GO:0033561	regulation of water loss via skin	31/23210	0.112349	0.239976	0.187041	Stmn1	1			GO:0001696	gastric acid secretion	20/23210	0.0763909	0.181556	0.13294	Sct	1
	GO:0016125	sterol metabolic process	135/23210	0.113307	0.24046	0.191416	Cubn/Mttp	2			GO:0036075	replacement ossification	31/23210	0.112349	0.239976	0.187041	Alpl	1			GO:0001946	lymphangiogenesis	20/23210	0.0763909	0.181556	0.13294	Pdpn	1
	GO:0009166	nucleotide catabolic process	136/23210	0.114692	0.242658	0.193165	Hkdc1/Galk1	2			GO:0044030	regulation of DNA methylation	31/23210	0.112349	0.239976	0.187041	Tet1	1			GO:0002313	mature B cell differentiation involved in immune response	20/23210	0.0763909	0.181556	0.13294	Lgals1	1
	GO:0042471	ear morphogenesis	136/23210	0.114692	0.242658	0.193165	Myo7a/Myo6	2			GO:0045662	negative regulation of myoblast differentiation	31/23210	0.112349	0.239976	0.187041	Gdf3	1			GO:0002716	negative regulation of natural killer cell mediated immunity	20/23210	0.0763909	0.181556	0.13294	Igf2	1
	GO:0050905	neuromuscular process	136/23210	0.114692	0.242658	0.193165	Myo7a/Nrg1	2			GO:0045920	negative regulation of exocytosis	31/23210	0.112349	0.239976	0.187041	Pou5f1	1			GO:0009200	deoxyribonucleoside triphosphate metabolic process	20/23210	0.0763909	0.181556	0.13294	Ak2	1
	GO:0006754	ATP biosynthetic process	137/23210	0.116081	0.243346	0.193714	Hkdc1/Galk1	2			GO:0060218	hematopoietic stem cell differentiation	31/23210	0.112349	0.239976	0.187041	Trp53	1			GO:0010842	retina layer formation	20/23210	0.0763909	0.181556	0.13294	Prom1	1
	GO:0001919	regulation of receptor recycling	29/23210	0.116652	0.243346	0.193714	Dab2	1			GO:0070741	response to interleukin-6	31/23210	0.112349	0.239976	0.187041	Tdgf1	1			GO:0010869	regulation of receptor biosynthetic process	20/23210	0.0763909	0.181556	0.13294	Hdac6	1
	GO:0003413	chondrocyte differentiation involved in endochondral bone morphogenesis	29/23210	0.116652	0.243346	0.193714	Serpinh1	1			GO:0090075	relaxation of muscle	31/23210	0.112349	0.239976	0.187041	Sod1	1			GO:0034368	protein-lipid complex remodeling	20/23210	0.0763909	0.181556	0.13294	Pla2g7	1
	GO:0006536	glutamate metabolic process	29/23210	0.116652	0.243346	0.193714	Glul	1			GO:0098884	postsynaptic neurotransmitter receptor internalization	31/23210	0.112349	0.239976	0.187041	Nedd4	1			GO:0034369	plasma lipoprotein particle remodeling	20/23210	0.0763909	0.181556	0.13294	Pla2g7	1
	GO:0031295	T cell costimulation	29/23210	0.116652	0.243346	0.193714	Dpp4	1			GO:0140239	postsynaptic endocytosis	31/23210	0.112349	0.239976	0.187041	Nedd4	1			GO:0042451	purine nucleoside biosynthetic process	20/23210	0.0763909	0.181556	0.13294	Ak1	1
	GO:0033137	negative regulation of peptidyl-serine phosphorylation	29/23210	0.116652	0.243346	0.193714	Dkk1	1			GO:2000144	positive regulation of DNA-templated transcription, initiation	31/23210	0.112349	0.239976	0.187041	Trp53	1			GO:0045649	regulation of macrophage differentiation	20/23210	0.0763909	0.181556	0.13294	Id2	1
	GO:0033273	response to vitamin	29/23210	0.116652	0.243346	0.193714	Gas6	1			GO:2000781	positive regulation of double-strand break repair	31/23210	0.112349	0.239976	0.187041	Rif1	1			GO:0045821	positive regulation of glycolytic process	20/23210	0.0763909	0.181556	0.13294	Myc	1
	GO:0043552	positive regulation of phosphatidylinositol 3-kinase activity	29/23210	0.116652	0.243346	0.193714	Pdgfra	1			GO:0046677	response to antibiotic	305/23210	0.112457	0.239976	0.187041	Trp53/Alpl/Sod1	3			GO:0045838	positive regulation of membrane potential	20/23210	0.0763909	0.181556	0.13294	Myc	1
	GO:0046365	monosaccharide catabolic process	29/23210	0.116652	0.243346	0.193714	Galk1	1			GO:0006865	amino acid transport	150/23210	0.113082	0.241067	0.187891	Trh/Slc7a3	2			GO:0046129	purine ribonucleoside biosynthetic process	20/23210	0.0763909	0.181556	0.13294	Ak1	1
	GO:0060117	auditory receptor cell development	29/23210	0.116652	0.243346	0.193714	Myo7a	1			GO:0070372	regulation of ERK1 and ERK2 cascade	306/23210	0.113271	0.241228	0.188016	Fgf4/Fn1/Mif	3			GO:0046514	ceramide catabolic process	20/23210	0.0763909	0.181556	0.13294	Psap	1
	GO:0060260	regulation of transcription initiation from RNA polymerase II promoter	29/23210	0.116652	0.243346	0.193714	Hnf1b	1			GO:0030178	negative regulation of Wnt signaling pathway	151/23210	0.114326	0.243102	0.189477	Sox2/Grb10	2			GO:0046697	decidualization	20/23210	0.0763909	0.181556	0.13294	Cdh1	1
	GO:0099632	protein transport within plasma membrane	29/23210	0.116652	0.243346	0.193714	Vps35	1			GO:0046651	lymphocyte proliferation	308/23210	0.114907	0.243102	0.189477	Igfbp2/Trp53/Mif	3			GO:0048557	embryonic digestive tract morphogenesis	20/23210	0.0763909	0.181556	0.13294	Id2	1
	GO:0099637	neurotransmitter receptor transport	29/23210	0.116652	0.243346	0.193714	Vps35	1			GO:0042737	drug catabolic process	152/23210	0.115573	0.243102	0.189477	Pipox/Prdx1	2			GO:0050910	detection of mechanical stimulus involved in sensory perception of sound	20/23210	0.0763909	0.181556	0.13294	Myc	1
	GO:1990126	retrograde transport, endosome to plasma membrane	29/23210	0.116652	0.243346	0.193714	Vps35	1			GO:0006220	pyrimidine nucleotide metabolic process	32/23210	0.115757	0.243102	0.189477	Enpp3	1			GO:0051195	negative regulation of cofactor metabolic process	20/23210	0.0763909	0.181556	0.13294	Nupr1	1
	GO:0071902	positive regulation of protein serine/threonine kinase activity	279/23210	0.116922	0.243665	0.193967	Dab2/F2r/Dkk1	3			GO:0006623	protein targeting to vacuole	32/23210	0.115757	0.243102	0.189477	Nedd4	1			GO:0060252	positive regulation of glial cell proliferation	20/23210	0.0763909	0.181556	0.13294	Myc	1
	GO:0007050	cell cycle arrest	138/23210	0.117475	0.244329	0.194495	Gata6/Calr	2			GO:0007274	neuromuscular synaptic transmission	32/23210	0.115757	0.243102	0.189477	Etv5	1			GO:0072079	nephron tubule formation	20/23210	0.0763909	0.181556	0.13294	Gata3	1
	GO:0030010	establishment of cell polarity	138/23210	0.117475	0.244329	0.194495	Lama1/Amot	2			GO:0010591	regulation of lamellipodium assembly	32/23210	0.115757	0.243102	0.189477	Hsp90aa1	1			GO:0080111	DNA demethylation	20/23210	0.0763909	0.181556	0.13294	Gata3	1
	GO:2000146	negative regulation of cell motility	281/23210	0.118764	0.245563	0.195478	Nrg1/Calr/Cd63	3			GO:0042558	pteridine-containing compound metabolic process	32/23210	0.115757	0.243102	0.189477	Pipox	1			GO:0090201	negative regulation of release of cytochrome c from mitochondria	20/23210	0.0763909	0.181556	0.13294	Gpx1	1
	GO:0048706	embryonic skeletal system development	139/23210	0.118873	0.245563	0.195478	Pdgfra/Hspg2	2			GO:0043243	positive regulation of protein complex disassembly	32/23210	0.115757	0.243102	0.189477	Stmn2	1			GO:1900409	positive regulation of cellular response to oxidative stress	20/23210	0.0763909	0.181556	0.13294	Hdac6	1
	GO:0003309	type B pancreatic cell differentiation	30/23210	0.120425	0.245563	0.195478	Gata6	1			GO:0048668	collateral sprouting	32/23210	0.115757	0.243102	0.189477	Cobl	1			GO:1901028	regulation of mitochondrial outer membrane permeabilization involved in apoptotic signaling pathway	20/23210	0.0763909	0.181556	0.13294	Acaa2	1
	GO:0010803	regulation of tumor necrosis factor-mediated signaling pathway	30/23210	0.120425	0.245563	0.195478	Gas6	1			GO:0060561	apoptotic process involved in morphogenesis	32/23210	0.115757	0.243102	0.189477	Fgf4	1			GO:1902993	positive regulation of amyloid precursor protein catabolic process	20/23210	0.0763909	0.181556	0.13294	Clu	1
	GO:0015012	heparan sulfate proteoglycan biosynthetic process	30/23210	0.120425	0.245563	0.195478	Hs3st1	1			GO:1902110	positive regulation of mitochondrial membrane permeability involved in apoptotic process	32/23210	0.115757	0.243102	0.189477	Chchd10	1			GO:0071346	cellular response to interferon-gamma	115/23210	0.0764126	0.181556	0.13294	Cd47/Actg1	2
	GO:0022011	myelination in peripheral nervous system	30/23210	0.120425	0.245563	0.195478	Nrg1	1			GO:2000191	regulation of fatty acid transport	32/23210	0.115757	0.243102	0.189477	Mif	1			GO:2001023	regulation of response to drug	115/23210	0.0764126	0.181556	0.13294	Psap/Hdac6	2
	GO:0031645	negative regulation of neurological system process	30/23210	0.120425	0.245563	0.195478	Ctsc	1			GO:2001171	positive regulation of ATP biosynthetic process	32/23210	0.115757	0.243102	0.189477	Mif	1			GO:0090068	positive regulation of cell cycle process	249/23210	0.0765601	0.181726	0.133065	Id2/Igf2/Fgfr1	3
	GO:0032292	peripheral nervous system axon ensheathment	30/23210	0.120425	0.245563	0.195478	Nrg1	1			GO:0032943	mononuclear cell proliferation	310/23210	0.116551	0.244527	0.190588	Igfbp2/Trp53/Mif	3			GO:0010927	cellular component assembly involved in morphogenesis	116/23210	0.077559	0.183733	0.134534	Krt19/Actg1	2
	GO:0032692	negative regulation of interleukin-1 production	30/23210	0.120425	0.245563	0.195478	Gas6	1			GO:0006937	regulation of muscle contraction	154/23210	0.118079	0.246467	0.1921	Sod1/Calca	2			GO:1903052	positive regulation of proteolysis involved in cellular protein catabolic process	116/23210	0.077559	0.183733	0.134534	Nupr1/Clu	2
	GO:0033005	positive regulation of mast cell activation	30/23210	0.120425	0.245563	0.195478	Vamp8	1			GO:0071478	cellular response to radiation	154/23210	0.118079	0.246467	0.1921	Trp53/Usp28	2			GO:0060541	respiratory system development	251/23210	0.0779965	0.184587	0.135159	Errfi1/Fgfr1/Pdpn	3
	GO:0034260	negative regulation of GTPase activity	30/23210	0.120425	0.245563	0.195478	Amot	1			GO:0003081	regulation of systemic arterial blood pressure by renin-angiotensin	33/23210	0.119153	0.246467	0.1921	Mif	1			GO:1903706	regulation of hemopoiesis	407/23210	0.07855	0.185427	0.135775	Id2/Gata3/Myc/Ndfip1	4
	GO:0035329	hippo signaling	30/23210	0.120425	0.245563	0.195478	Amot	1			GO:0007026	negative regulation of microtubule depolymerization	33/23210	0.119153	0.246467	0.1921	Stmn2	1			GO:0051701	interaction with host	117/23210	0.0787109	0.185427	0.135775	Lgals1/Myc	2
	GO:0035640	exploration behavior	30/23210	0.120425	0.245563	0.195478	Dpp4	1			GO:0014044	Schwann cell development	33/23210	0.119153	0.246467	0.1921	Sod1	1			GO:0001933	negative regulation of protein phosphorylation	408/23210	0.0790981	0.185427	0.135775	Errfi1/Sorl1/Dynlt1b/Ezr	4
	GO:0035767	endothelial cell chemotaxis	30/23210	0.120425	0.245563	0.195478	Lgmn	1			GO:0031112	positive regulation of microtubule polymerization or depolymerization	33/23210	0.119153	0.246467	0.1921	Stmn2	1			GO:0006090	pyruvate metabolic process	118/23210	0.0798682	0.185427	0.135775	Nupr1/Myc	2
	GO:0042026	protein refolding	30/23210	0.120425	0.245563	0.195478	Ppib	1			GO:0033598	mammary gland epithelial cell proliferation	33/23210	0.119153	0.246467	0.1921	Ccnd1	1			GO:0022010	central nervous system myelination	21/23210	0.080055	0.185427	0.135775	Clu	1
	GO:0048384	retinoic acid receptor signaling pathway	30/23210	0.120425	0.245563	0.195478	Calr	1			GO:0045047	protein targeting to ER	33/23210	0.119153	0.246467	0.1921	Pmm1	1			GO:0030813	positive regulation of nucleotide catabolic process	21/23210	0.080055	0.185427	0.135775	Myc	1
	GO:0048643	positive regulation of skeletal muscle tissue development	30/23210	0.120425	0.245563	0.195478	Sox17	1			GO:0048240	sperm capacitation	33/23210	0.119153	0.246467	0.1921	Calca	1			GO:0032291	axon ensheathment in central nervous system	21/23210	0.080055	0.185427	0.135775	Clu	1
	GO:0061082	myeloid leukocyte cytokine production	30/23210	0.120425	0.245563	0.195478	Gas6	1			GO:0070897	transcription preinitiation complex assembly	33/23210	0.119153	0.246467	0.1921	Trp53	1			GO:0034367	protein-containing complex remodeling	21/23210	0.080055	0.185427	0.135775	Pla2g7	1
	GO:1900274	regulation of phospholipase C activity	30/23210	0.120425	0.245563	0.195478	Pdgfra	1			GO:1903146	regulation of autophagy of mitochondrion	33/23210	0.119153	0.246467	0.1921	Trp53	1			GO:0035357	peroxisome proliferator activated receptor signaling pathway	21/23210	0.080055	0.185427	0.135775	Fabp5	1
	GO:2000778	positive regulation of interleukin-6 secretion	30/23210	0.120425	0.245563	0.195478	F2r	1			GO:1903205	regulation of hydrogen peroxide-induced cell death	33/23210	0.119153	0.246467	0.1921	Trp53	1			GO:0036303	lymph vessel morphogenesis	21/23210	0.080055	0.185427	0.135775	Pdpn	1
	GO:0055088	lipid homeostasis	141/23210	0.121681	0.247586	0.197088	Rcn3/Mttp	2			GO:2000036	regulation of stem cell population maintenance	33/23210	0.119153	0.246467	0.1921	Tcl1	1			GO:0045475	locomotor rhythm	21/23210	0.080055	0.185427	0.135775	Id2	1
	GO:0061448	connective tissue development	285/23210	0.12248	0.247586	0.197088	Pth1r/Serpinh1/Hspg2	3			GO:2000108	positive regulation of leukocyte apoptotic process	33/23210	0.119153	0.246467	0.1921	Trp53	1			GO:0046325	negative regulation of glucose import	21/23210	0.080055	0.185427	0.135775	Myc	1
	GO:0016052	carbohydrate catabolic process	142/23210	0.123091	0.247586	0.197088	Hkdc1/Galk1	2			GO:0051494	negative regulation of cytoskeleton organization	155/23210	0.119337	0.246467	0.1921	Stmn2/Stmn1	2			GO:0051016	barbed-end actin filament capping	21/23210	0.080055	0.185427	0.135775	Arpc2	1
	GO:0050729	positive regulation of inflammatory response	142/23210	0.123091	0.247586	0.197088	Vamp8/Ctsc	2			GO:0051896	regulation of protein kinase B signaling	155/23210	0.119337	0.246467	0.1921	Pou5f1/Hsp90aa1	2			GO:0051023	regulation of immunoglobulin secretion	21/23210	0.080055	0.185427	0.135775	Cd40	1
	GO:0001893	maternal placenta development	31/23210	0.124181	0.247586	0.197088	Ctsl	1			GO:0042110	T cell activation	491/23210	0.119959	0.24751	0.192912	Igfbp2/Hsp90aa1/Trp53/Nedd4	4			GO:0051197	positive regulation of coenzyme metabolic process	21/23210	0.080055	0.185427	0.135775	Myc	1
	GO:0001958	endochondral ossification	31/23210	0.124181	0.247586	0.197088	Hspg2	1			GO:0006694	steroid biosynthetic process	156/23210	0.120598	0.248588	0.193753	Nr0b1/Sod1	2			GO:0051220	cytoplasmic sequestering of protein	21/23210	0.080055	0.185427	0.135775	Sri	1
	GO:0006767	water-soluble vitamin metabolic process	31/23210	0.124181	0.247586	0.197088	Cubn	1			GO:0010035	response to inorganic substance	493/23210	0.121257	0.249187	0.19422	Fn1/Trp53/Prdx1/Sod1	4			GO:0051450	myoblast proliferation	21/23210	0.080055	0.185427	0.135775	Gpx1	1
	GO:0010574	regulation of vascular endothelial growth factor production	31/23210	0.124181	0.247586	0.197088	Gata4	1			GO:0010594	regulation of endothelial cell migration	157/23210	0.121863	0.249187	0.19422	Tdgf1/Fgf4	2			GO:0060457	negative regulation of digestive system process	21/23210	0.080055	0.185427	0.135775	Sct	1
	GO:0019884	antigen processing and presentation of exogenous antigen	31/23210	0.124181	0.247586	0.197088	Ifi30	1			GO:0002021	response to dietary excess	34/23210	0.122535	0.249187	0.19422	Gdf3	1			GO:0070230	positive regulation of lymphocyte apoptotic process	21/23210	0.080055	0.185427	0.135775	Myc	1
	GO:0031294	lymphocyte costimulation	31/23210	0.124181	0.247586	0.197088	Dpp4	1			GO:0002931	response to ischemia	34/23210	0.122535	0.249187	0.19422	Trp53	1			GO:0071577	zinc ion transmembrane transport	21/23210	0.080055	0.185427	0.135775	Slc39a2	1
	GO:0032967	positive regulation of collagen biosynthetic process	31/23210	0.124181	0.247586	0.197088	F2r	1			GO:0006984	ER-nucleus signaling pathway	34/23210	0.122535	0.249187	0.19422	Trp53	1			GO:0090330	regulation of platelet aggregation	21/23210	0.080055	0.185427	0.135775	Pdpn	1
	GO:0036075	replacement ossification	31/23210	0.124181	0.247586	0.197088	Hspg2	1			GO:0010737	protein kinase A signaling	34/23210	0.122535	0.249187	0.19422	Mif	1			GO:0098780	response to mitochondrial depolarisation	21/23210	0.080055	0.185427	0.135775	Hdac6	1
	GO:0060632	regulation of microtubule-based movement	31/23210	0.124181	0.247586	0.197088	Lamp1	1			GO:0014047	glutamate secretion	34/23210	0.122535	0.249187	0.19422	Trh	1			GO:0032412	regulation of ion transmembrane transporter activity	254/23210	0.0801733	0.185522	0.135844	Ahnak/Anxa3/Sri	3
	GO:0090162	establishment of epithelial cell polarity	31/23210	0.124181	0.247586	0.197088	Lama1	1			GO:0033032	regulation of myeloid cell apoptotic process	34/23210	0.122535	0.249187	0.19422	Mif	1			GO:0034330	cell junction organization	255/23210	0.0809048	0.187034	0.136951	Cldn3/Cdh1/Fermt2	3
	GO:0097352	autophagosome maturation	31/23210	0.124181	0.247586	0.197088	Vamp8	1			GO:0035116	embryonic hindlimb morphogenesis	34/23210	0.122535	0.249187	0.19422	Fgf4	1			GO:0008584	male gonad development	120/23210	0.0821988	0.188592	0.138092	Gata3/Nupr1	2
	GO:0098884	postsynaptic neurotransmitter receptor internalization	31/23210	0.124181	0.247586	0.197088	Myo6	1			GO:0044275	cellular carbohydrate catabolic process	34/23210	0.122535	0.249187	0.19422	Manba	1			GO:0031109	microtubule polymerization or depolymerization	120/23210	0.0821988	0.188592	0.138092	Mid1/Hdac6	2
	GO:0099560	synaptic membrane adhesion	31/23210	0.124181	0.247586	0.197088	Flrt3	1			GO:0048679	regulation of axon regeneration	34/23210	0.122535	0.249187	0.19422	Mif	1			GO:0090277	positive regulation of peptide hormone secretion	120/23210	0.0821988	0.188592	0.138092	Sct/Sri	2
	GO:0140239	postsynaptic endocytosis	31/23210	0.124181	0.247586	0.197088	Myo6	1			GO:0090322	regulation of superoxide metabolic process	34/23210	0.122535	0.249187	0.19422	Sod1	1			GO:0008286	insulin receptor signaling pathway	121/23210	0.083372	0.188592	0.138092	Sorl1/Igf2	2
	GO:1905314	semi-lunar valve development	31/23210	0.124181	0.247586	0.197088	Gata4	1			GO:1901976	regulation of cell cycle checkpoint	34/23210	0.122535	0.249187	0.19422	Ddx39b	1			GO:0036294	cellular response to decreased oxygen levels	121/23210	0.083372	0.188592	0.138092	Myc/Acaa2	2
	GO:1905476	negative regulation of protein localization to membrane	31/23210	0.124181	0.247586	0.197088	Dab2	1			GO:1902686	mitochondrial outer membrane permeabilization involved in programmed cell death	34/23210	0.122535	0.249187	0.19422	Chchd10	1			GO:0046546	development of primary male sexual characteristics	121/23210	0.083372	0.188592	0.138092	Gata3/Nupr1	2
	GO:2000144	positive regulation of DNA-templated transcription, initiation	31/23210	0.124181	0.247586	0.197088	Hnf1b	1			GO:0002244	hematopoietic progenitor cell differentiation	158/23210	0.123131	0.249616	0.194554	Zfp980/Trp53	2			GO:0046717	acid secretion	121/23210	0.083372	0.188592	0.138092	Sct/Myc	2
	GO:2000352	negative regulation of endothelial cell apoptotic process	31/23210	0.124181	0.247586	0.197088	Gas6	1			GO:0009755	hormone-mediated signaling pathway	158/23210	0.123131	0.249616	0.194554	Trh/Nr0b1	2			GO:1903409	reactive oxygen species biosynthetic process	121/23210	0.083372	0.188592	0.138092	Cd47/Clu	2
	GO:0009267	cellular response to starvation	143/23210	0.124506	0.247586	0.197088	Gas6/Glul	2			GO:0021543	pallium development	158/23210	0.123131	0.249616	0.194554	Sox2/Usp9x	2			GO:0000423	mitophagy	22/23210	0.0837048	0.188592	0.138092	Hdac6	1
	GO:0019233	sensory perception of pain	143/23210	0.124506	0.247586	0.197088	Retreg1/F2r	2			GO:0048562	embryonic organ morphogenesis	318/23210	0.123218	0.249616	0.194554	Sox2/Otx2/Sod1	3			GO:0032098	regulation of appetite	22/23210	0.0837048	0.188592	0.138092	Sct	1
	GO:0031333	negative regulation of protein complex assembly	143/23210	0.124506	0.247586	0.197088	Dkk1/Vps35	2			GO:0018108	peptidyl-tyrosine phosphorylation	319/23210	0.124061	0.251084	0.195698	Tdgf1/Trp53/Mif	3			GO:0032462	regulation of protein homooligomerization	22/23210	0.0837048	0.188592	0.138092	Clu	1
	GO:0046330	positive regulation of JNK cascade	143/23210	0.124506	0.247586	0.197088	Dab2/Dkk1	2			GO:1901988	negative regulation of cell cycle phase transition	160/23210	0.125677	0.251454	0.195987	Ccnd1/Trp53	2			GO:0032616	interleukin-13 production	22/23210	0.0837048	0.188592	0.138092	Gata3	1
	GO:0006913	nucleocytoplasmic transport	289/23210	0.126239	0.250555	0.199452	Calr/Nxf7/Gas6	3			GO:0032786	positive regulation of DNA-templated transcription, elongation	35/23210	0.125905	0.251454	0.195987	Ddx39b	1			GO:0032691	negative regulation of interleukin-1 beta production	22/23210	0.0837048	0.188592	0.138092	Errfi1	1
	GO:0051169	nuclear transport	289/23210	0.126239	0.250555	0.199452	Calr/Nxf7/Gas6	3			GO:0033866	nucleoside bisphosphate biosynthetic process	35/23210	0.125905	0.251454	0.195987	Pdk1	1			GO:0035510	DNA dealkylation	22/23210	0.0837048	0.188592	0.138092	Gata3	1
	GO:0043254	regulation of protein complex assembly	451/23210	0.127127	0.2515	0.200204	Hnf1b/Cotl1/Dkk1/Vps35	4			GO:0034030	ribonucleoside bisphosphate biosynthetic process	35/23210	0.125905	0.251454	0.195987	Pdk1	1			GO:0035634	response to stilbenoid	22/23210	0.0837048	0.188592	0.138092	Saa3	1
	GO:1903900	regulation of viral life cycle	145/23210	0.127346	0.2515	0.200204	P4hb/Ppib	2			GO:0034033	purine nucleoside bisphosphate biosynthetic process	35/23210	0.125905	0.251454	0.195987	Pdk1	1			GO:0043153	entrainment of circadian clock by photoperiod	22/23210	0.0837048	0.188592	0.138092	Id2	1
	GO:0001779	natural killer cell differentiation	32/23210	0.127922	0.2515	0.200204	Gas6	1			GO:0036230	granulocyte activation	35/23210	0.125905	0.251454	0.195987	Enpp3	1			GO:0048339	paraxial mesoderm development	22/23210	0.0837048	0.188592	0.138092	Fgfr1	1
	GO:0001964	startle response	32/23210	0.127922	0.2515	0.200204	Nrg1	1			GO:0048147	negative regulation of fibroblast proliferation	35/23210	0.125905	0.251454	0.195987	Trp53	1			GO:0060602	branch elongation of an epithelium	22/23210	0.0837048	0.188592	0.138092	Tfap2c	1
	GO:0032689	negative regulation of interferon-gamma production	32/23210	0.127922	0.2515	0.200204	Gas6	1			GO:0051567	histone H3-K9 methylation	35/23210	0.125905	0.251454	0.195987	Rif1	1			GO:0060749	mammary gland alveolus development	22/23210	0.0837048	0.188592	0.138092	Id2	1
	GO:0035025	positive regulation of Rho protein signal transduction	32/23210	0.127922	0.2515	0.200204	F2r	1			GO:0051973	positive regulation of telomerase activity	35/23210	0.125905	0.251454	0.195987	Hsp90aa1	1			GO:0061377	mammary gland lobule development	22/23210	0.0837048	0.188592	0.138092	Id2	1
	GO:0042558	pteridine-containing compound metabolic process	32/23210	0.127922	0.2515	0.200204	Pcbd1	1			GO:0060441	epithelial tube branching involved in lung morphogenesis	35/23210	0.125905	0.251454	0.195987	Sox2	1			GO:0070734	histone H3-K27 methylation	22/23210	0.0837048	0.188592	0.138092	Gata3	1
	GO:0060561	apoptotic process involved in morphogenesis	32/23210	0.127922	0.2515	0.200204	Hnf1b	1			GO:0070873	regulation of glycogen metabolic process	35/23210	0.125905	0.251454	0.195987	Grb10	1			GO:0071800	podosome assembly	22/23210	0.0837048	0.188592	0.138092	Arpc2	1
	GO:0097242	amyloid-beta clearance	32/23210	0.127922	0.2515	0.200204	Lrpap1	1			GO:1902895	positive regulation of pri-miRNA transcription by RNA polymerase II	35/23210	0.125905	0.251454	0.195987	Trp53	1			GO:0072215	regulation of metanephros development	22/23210	0.0837048	0.188592	0.138092	Myc	1
	GO:1904646	cellular response to amyloid-beta	32/23210	0.127922	0.2515	0.200204	Lgmn	1			GO:1904707	positive regulation of vascular smooth muscle cell proliferation	35/23210	0.125905	0.251454	0.195987	Ddx39b	1			GO:0099170	postsynaptic modulation of chemical synaptic transmission	22/23210	0.0837048	0.188592	0.138092	Cdh1	1
	GO:0048511	rhythmic process	291/23210	0.128134	0.25168	0.200347	Pdgfra/Mttp/Hnf1b	3			GO:2001038	regulation of cellular response to drug	35/23210	0.125905	0.251454	0.195987	Trp53	1			GO:1903055	positive regulation of extracellular matrix organization	22/23210	0.0837048	0.188592	0.138092	Pdpn	1
	GO:0072006	nephron development	146/23210	0.128772	0.252695	0.201155	Pdgfra/Hnf1b	2			GO:0018212	peptidyl-tyrosine modification	322/23210	0.126603	0.252372	0.196702	Tdgf1/Trp53/Mif	3			GO:2000353	positive regulation of endothelial cell apoptotic process	22/23210	0.0837048	0.188592	0.138092	Cd40	1
	GO:0007611	learning or memory	292/23210	0.129086	0.253071	0.201455	Lamb1/Lgmn/Dkk1	3			GO:0043270	positive regulation of ion transport	322/23210	0.126603	0.252372	0.196702	Trh/Chchd10/Mif	3			GO:2001026	regulation of endothelial cell chemotaxis	22/23210	0.0837048	0.188592	0.138092	Fgfr1	1
	GO:0009206	purine ribonucleoside triphosphate biosynthetic process	147/23210	0.130202	0.253326	0.201658	Hkdc1/Galk1	2			GO:0070371	ERK1 and ERK2 cascade	323/23210	0.127454	0.253831	0.197839	Fgf4/Fn1/Mif	3			GO:1901990	regulation of mitotic cell cycle phase transition	259/23210	0.0838599	0.188764	0.138218	Id2/Pdpn/Psme2	3
	GO:0046660	female sex differentiation	147/23210	0.130202	0.253326	0.201658	Pdgfra/Lrp2	2			GO:0031047	gene silencing by RNA	162/23210	0.128236	0.254907	0.198678	Pou5f1/Trp53	2			GO:0002526	acute inflammatory response	122/23210	0.0845503	0.189783	0.138964	Nupr1/Saa3	2
	GO:0003231	cardiac ventricle development	148/23210	0.131636	0.253326	0.201658	Gata4/Lrp2	2			GO:0071356	cellular response to tumor necrosis factor	162/23210	0.128236	0.254907	0.198678	Tdgf1/Tcl1	2			GO:0006639	acylglycerol metabolic process	122/23210	0.0845503	0.189783	0.138964	Sorl1/Gpx1	2
	GO:0009145	purine nucleoside triphosphate biosynthetic process	148/23210	0.131636	0.253326	0.201658	Hkdc1/Galk1	2			GO:0031114	regulation of microtubule depolymerization	36/23210	0.129262	0.255033	0.198777	Stmn2	1			GO:0032609	interferon-gamma production	122/23210	0.0845503	0.189783	0.138964	Gata3/Cd47	2
	GO:1901292	nucleoside phosphate catabolic process	148/23210	0.131636	0.253326	0.201658	Hkdc1/Galk1	2			GO:0033006	regulation of mast cell activation involved in immune response	36/23210	0.129262	0.255033	0.198777	Enpp3	1			GO:0006665	sphingolipid metabolic process	123/23210	0.0857338	0.192259	0.140777	Psap/Cers2	2
	GO:0003081	regulation of systemic arterial blood pressure by renin-angiotensin	33/23210	0.131647	0.253326	0.201658	F2r	1			GO:0035886	vascular smooth muscle cell differentiation	36/23210	0.129262	0.255033	0.198777	Cth	1			GO:0022898	regulation of transmembrane transporter activity	262/23210	0.0861065	0.192615	0.141038	Ahnak/Anxa3/Sri	3
	GO:0010543	regulation of platelet activation	33/23210	0.131647	0.253326	0.201658	Pdgfra	1			GO:0045815	positive regulation of gene expression, epigenetic	36/23210	0.129262	0.255033	0.198777	Tet1	1			GO:0050730	regulation of peptidyl-tyrosine phosphorylation	263/23210	0.086861	0.192615	0.141038	Errfi1/Igf2/Cd40	3
	GO:0010573	vascular endothelial growth factor production	33/23210	0.131647	0.253326	0.201658	Gata4	1			GO:0051953	negative regulation of amine transport	36/23210	0.129262	0.255033	0.198777	Trh	1			GO:0006638	neutral lipid metabolic process	124/23210	0.0869222	0.192615	0.141038	Sorl1/Gpx1	2
	GO:0010667	negative regulation of cardiac muscle cell apoptotic process	33/23210	0.131647	0.253326	0.201658	Gata4	1			GO:0061462	protein localization to lysosome	36/23210	0.129262	0.255033	0.198777	Nedd4	1			GO:0014902	myotube differentiation	124/23210	0.0869222	0.192615	0.141038	Gpx1/Hdac6	2
	GO:0010837	regulation of keratinocyte proliferation	33/23210	0.131647	0.253326	0.201658	Ctsl	1			GO:1904037	positive regulation of epithelial cell apoptotic process	36/23210	0.129262	0.255033	0.198777	Col18a1	1			GO:0060048	cardiac muscle contraction	124/23210	0.0869222	0.192615	0.141038	Tpm1/Sri	2
	GO:0014044	Schwann cell development	33/23210	0.131647	0.253326	0.201658	Nrg1	1			GO:1905209	positive regulation of cardiocyte differentiation	36/23210	0.129262	0.255033	0.198777	Ddx39b	1			GO:0001911	negative regulation of leukocyte mediated cytotoxicity	23/23210	0.0873403	0.192615	0.141038	Igf2	1
	GO:0035883	enteroendocrine cell differentiation	33/23210	0.131647	0.253326	0.201658	Gata6	1			GO:0048660	regulation of smooth muscle cell proliferation	163/23210	0.129519	0.255304	0.198988	Trp53/Ddx39b	2			GO:0002320	lymphoid progenitor cell differentiation	23/23210	0.0873403	0.192615	0.141038	Gata3	1
	GO:0045070	positive regulation of viral genome replication	33/23210	0.131647	0.253326	0.201658	Ppib	1			GO:0007051	spindle organization	165/23210	0.132096	0.256848	0.200191	Mybl2/Stmn1	2			GO:0003176	aortic valve development	23/23210	0.0873403	0.192615	0.141038	Gata3	1
	GO:0046596	regulation of viral entry into host cell	33/23210	0.131647	0.253326	0.201658	P4hb	1			GO:0000096	sulfur amino acid metabolic process	37/23210	0.132606	0.256848	0.200191	Cth	1			GO:0009648	photoperiodism	23/23210	0.0873403	0.192615	0.141038	Id2	1
	GO:0048240	sperm capacitation	33/23210	0.131647	0.253326	0.201658	Spink1	1			GO:0001782	B cell homeostasis	37/23210	0.132606	0.256848	0.200191	Mif	1			GO:0010592	positive regulation of lamellipodium assembly	23/23210	0.0873403	0.192615	0.141038	Arpc2	1
	GO:0060487	lung epithelial cell differentiation	33/23210	0.131647	0.253326	0.201658	Gata6	1			GO:0002675	positive regulation of acute inflammatory response	37/23210	0.132606	0.256848	0.200191	Mif	1			GO:0023019	signal transduction involved in regulation of gene expression	23/23210	0.0873403	0.192615	0.141038	Epcam	1
	GO:0071827	plasma lipoprotein particle organization	33/23210	0.131647	0.253326	0.201658	Mttp	1			GO:0030810	positive regulation of nucleotide biosynthetic process	37/23210	0.132606	0.256848	0.200191	Mif	1			GO:0035743	CD4-positive, alpha-beta T cell cytokine production	23/23210	0.0873403	0.192615	0.141038	Gata3	1
	GO:0090218	positive regulation of lipid kinase activity	33/23210	0.131647	0.253326	0.201658	Pdgfra	1			GO:0032885	regulation of polysaccharide biosynthetic process	37/23210	0.132606	0.256848	0.200191	Grb10	1			GO:0048333	mesodermal cell differentiation	23/23210	0.0873403	0.192615	0.141038	Fgfr1	1
	GO:1905606	regulation of presynapse assembly	33/23210	0.131647	0.253326	0.201658	Dkk1	1			GO:0033028	myeloid cell apoptotic process	37/23210	0.132606	0.256848	0.200191	Mif	1			GO:0048485	sympathetic nervous system development	23/23210	0.0873403	0.192615	0.141038	Gata3	1
	GO:2000036	regulation of stem cell population maintenance	33/23210	0.131647	0.253326	0.201658	Hnf1b	1			GO:0033144	negative regulation of intracellular steroid hormone receptor signaling pathway	37/23210	0.132606	0.256848	0.200191	Nr0b1	1			GO:0071218	cellular response to misfolded protein	23/23210	0.0873403	0.192615	0.141038	Hdac6	1
	GO:0043405	regulation of MAP kinase activity	295/23210	0.131955	0.253686	0.201944	Dab2/F2r/Dkk1	3			GO:0033260	nuclear DNA replication	37/23210	0.132606	0.256848	0.200191	Wiz	1			GO:0071276	cellular response to cadmium ion	23/23210	0.0873403	0.192615	0.141038	Mt2	1
	GO:0050954	sensory perception of mechanical stimulus	296/23210	0.132917	0.255299	0.203228	Myo7a/Lrp2/Myo6	3			GO:0036474	cell death in response to hydrogen peroxide	37/23210	0.132606	0.256848	0.200191	Trp53	1			GO:0072337	modified amino acid transport	23/23210	0.0873403	0.192615	0.141038	Slc25a20	1
	GO:0001824	blastocyst development	149/23210	0.133073	0.255364	0.20328	Sox17/Hnf1b	2			GO:0042554	superoxide anion generation	37/23210	0.132606	0.256848	0.200191	Sod1	1			GO:1902884	positive regulation of response to oxidative stress	23/23210	0.0873403	0.192615	0.141038	Hdac6	1
	GO:0009201	ribonucleoside triphosphate biosynthetic process	150/23210	0.134514	0.257609	0.205067	Hkdc1/Galk1	2			GO:0045191	regulation of isotype switching	37/23210	0.132606	0.256848	0.200191	Rif1	1			GO:0050864	regulation of B cell activation	264/23210	0.0876184	0.192873	0.141227	Id2/Ndfip1/Cd40	3
	GO:0000186	activation of MAPKK activity	34/23210	0.135356	0.257609	0.205067	F2r	1			GO:0046470	phosphatidylcholine metabolic process	37/23210	0.132606	0.256848	0.200191	Pla2g1b	1			GO:0072330	monocarboxylic acid biosynthetic process	264/23210	0.0876184	0.192873	0.141227	Nupr1/Myc/Fabp5	3
	GO:0003209	cardiac atrium morphogenesis	34/23210	0.135356	0.257609	0.205067	Gata4	1			GO:0071158	positive regulation of cell cycle arrest	37/23210	0.132606	0.256848	0.200191	Trp53	1			GO:0042593	glucose homeostasis	265/23210	0.0883787	0.194368	0.142322	Gpx1/Fabp5/Sri	3
	GO:0010714	positive regulation of collagen metabolic process	34/23210	0.135356	0.257609	0.205067	F2r	1			GO:0071514	genetic imprinting	37/23210	0.132606	0.256848	0.200191	Tet1	1			GO:0033500	carbohydrate homeostasis	266/23210	0.0891417	0.195866	0.143419	Gpx1/Fabp5/Sri	3
	GO:0014047	glutamate secretion	34/23210	0.135356	0.257609	0.205067	Myo6	1			GO:0072599	establishment of protein localization to endoplasmic reticulum	37/23210	0.132606	0.256848	0.200191	Pmm1	1			GO:0034332	adherens junction organization	126/23210	0.0893141	0.195886	0.143433	Cdh1/Fermt2	2
	GO:0018345	protein palmitoylation	34/23210	0.135356	0.257609	0.205067	Glul	1			GO:1900373	positive regulation of purine nucleotide biosynthetic process	37/23210	0.132606	0.256848	0.200191	Mif	1			GO:0050852	T cell receptor signaling pathway	126/23210	0.0893141	0.195886	0.143433	Gata3/Ezr	2
	GO:0031069	hair follicle morphogenesis	34/23210	0.135356	0.257609	0.205067	Ctsl	1			GO:1902229	regulation of intrinsic apoptotic signaling pathway in response to DNA damage	37/23210	0.132606	0.256848	0.200191	Mif	1			GO:0006882	cellular zinc ion homeostasis	24/23210	0.0909615	0.197509	0.144622	Mt2	1
	GO:0060479	lung cell differentiation	34/23210	0.135356	0.257609	0.205067	Gata6	1			GO:1903792	negative regulation of anion transport	37/23210	0.132606	0.256848	0.200191	Trh	1			GO:0019048	modulation by virus of host morphology or physiology	24/23210	0.0909615	0.197509	0.144622	Myc	1
	GO:0071634	regulation of transforming growth factor beta production	34/23210	0.135356	0.257609	0.205067	Gata6	1			GO:0045931	positive regulation of mitotic cell cycle	166/23210	0.133389	0.25813	0.20119	Nanog/Ccnd1	2			GO:0021889	olfactory bulb interneuron differentiation	24/23210	0.0909615	0.197509	0.144622	Fgfr1	1
	GO:0046942	carboxylic acid transport	301/23210	0.137762	0.261295	0.208001	Aqp8/Lrp2/Myo6	3			GO:0006284	base-excision repair	38/23210	0.135937	0.259595	0.202332	Hmga1	1			GO:0032753	positive regulation of interleukin-4 production	24/23210	0.0909615	0.197509	0.144622	Gata3	1
	GO:0015849	organic acid transport	302/23210	0.138738	0.261295	0.208001	Aqp8/Lrp2/Myo6	3			GO:0006636	unsaturated fatty acid biosynthetic process	38/23210	0.135937	0.259595	0.202332	Mif	1			GO:0032878	regulation of establishment or maintenance of cell polarity	24/23210	0.0909615	0.197509	0.144622	Gata3	1
	GO:0046883	regulation of hormone secretion	302/23210	0.138738	0.261295	0.208001	Dab2/Vamp8/Glul	3			GO:0032392	DNA geometric change	38/23210	0.135937	0.259595	0.202332	Trp53	1			GO:0033622	integrin activation	24/23210	0.0909615	0.197509	0.144622	Fermt2	1
	GO:0032675	regulation of interleukin-6 production	153/23210	0.138858	0.261295	0.208001	F2r/Gas6	2			GO:0040019	positive regulation of embryonic development	38/23210	0.135937	0.259595	0.202332	Otx2	1			GO:0035455	response to interferon-alpha	24/23210	0.0909615	0.197509	0.144622	Myc	1
	GO:0009072	aromatic amino acid family metabolic process	35/23210	0.13905	0.261295	0.208001	Pcbd1	1			GO:0042149	cellular response to glucose starvation	38/23210	0.135937	0.259595	0.202332	Trp53	1			GO:0042572	retinol metabolic process	24/23210	0.0909615	0.197509	0.144622	Dhrs3	1
	GO:0030201	heparan sulfate proteoglycan metabolic process	35/23210	0.13905	0.261295	0.208001	Hs3st1	1			GO:0046006	regulation of activated T cell proliferation	38/23210	0.135937	0.259595	0.202332	Igfbp2	1			GO:0050995	negative regulation of lipid catabolic process	24/23210	0.0909615	0.197509	0.144622	Sorl1	1
	GO:0032786	positive regulation of DNA-templated transcription, elongation	35/23210	0.13905	0.261295	0.208001	Dab2	1			GO:0046854	phosphatidylinositol phosphorylation	38/23210	0.135937	0.259595	0.202332	Socs2	1			GO:0072643	interferon-gamma secretion	24/23210	0.0909615	0.197509	0.144622	Gata3	1
	GO:0033238	regulation of cellular amine metabolic process	35/23210	0.13905	0.261295	0.208001	Vps35	1			GO:0048265	response to pain	38/23210	0.135937	0.259595	0.202332	Calca	1			GO:0097150	neuronal stem cell population maintenance	24/23210	0.0909615	0.197509	0.144622	Sct	1
	GO:0034381	plasma lipoprotein particle clearance	35/23210	0.13905	0.261295	0.208001	Lrpap1	1			GO:0060259	regulation of feeding behavior	38/23210	0.135937	0.259595	0.202332	Trh	1			GO:0010038	response to metal ion	269/23210	0.0914475	0.198385	0.145263	Id2/Cdh1/Mt2	3
	GO:0043114	regulation of vascular permeability	35/23210	0.13905	0.261295	0.208001	Amot	1			GO:0070570	regulation of neuron projection regeneration	38/23210	0.135937	0.259595	0.202332	Mif	1			GO:0060560	developmental growth involved in morphogenesis	270/23210	0.0922217	0.199883	0.14636	Cadm1/Hdac6/Tfap2c	3
	GO:0043304	regulation of mast cell degranulation	35/23210	0.13905	0.261295	0.208001	Vamp8	1			GO:0097300	programmed necrotic cell death	38/23210	0.135937	0.259595	0.202332	Trp53	1			GO:0001936	regulation of endothelial cell proliferation	129/23210	0.0929384	0.200081	0.146505	Igf2/Fgfr1	2
	GO:0045940	positive regulation of steroid metabolic process	35/23210	0.13905	0.261295	0.208001	Dab2	1			GO:0099590	neurotransmitter receptor internalization	38/23210	0.135937	0.259595	0.202332	Nedd4	1			GO:0090287	regulation of cellular response to growth factor stimulus	271/23210	0.0929986	0.200081	0.146505	Sorl1/Gata3/Fgfr1	3
	GO:0048147	negative regulation of fibroblast proliferation	35/23210	0.13905	0.261295	0.208001	Ifi30	1			GO:1902475	L-alpha-amino acid transmembrane transport	38/23210	0.135937	0.259595	0.202332	Slc7a3	1			GO:0001516	prostaglandin biosynthetic process	25/23210	0.0945685	0.200081	0.146505	Fabp5	1
	GO:2000249	regulation of actin cytoskeleton reorganization	35/23210	0.13905	0.261295	0.208001	Ctsl	1			GO:0048659	smooth muscle cell proliferation	168/23210	0.135984	0.259595	0.202332	Trp53/Ddx39b	2			GO:0002478	antigen processing and presentation of exogenous peptide antigen	25/23210	0.0945685	0.200081	0.146505	H2-K1	1
	GO:0048732	gland development	467/23210	0.139174	0.261295	0.208001	Pdgfra/Lama1/Gata6/Hnf1b	4			GO:0097164	ammonium ion metabolic process	168/23210	0.135984	0.259595	0.202332	Pla2g1b/Trh	2			GO:0006817	phosphate ion transport	25/23210	0.0945685	0.200081	0.146505	Fgfr1	1
	GO:0001838	embryonic epithelial tube formation	154/23210	0.140313	0.262961	0.209328	Lrp2/Hnf1b	2			GO:0006323	DNA packaging	169/23210	0.137286	0.261843	0.204085	Set/Trp53	2			GO:0009649	entrainment of circadian clock	25/23210	0.0945685	0.200081	0.146505	Id2	1
	GO:0006937	regulation of muscle contraction	154/23210	0.140313	0.262961	0.209328	Gata4/F2r	2			GO:0032102	negative regulation of response to external stimulus	336/23210	0.13871	0.263467	0.20535	Enpp3/Mif/Sod1	3			GO:0010165	response to X-ray	25/23210	0.0945685	0.200081	0.146505	Gata3	1
	GO:0007409	axonogenesis	470/23210	0.141482	0.264395	0.210469	Flrt3/Lama1/Lrp2/Nrg1	4			GO:0009069	serine family amino acid metabolic process	39/23210	0.139256	0.263467	0.20535	Cth	1			GO:0030194	positive regulation of blood coagulation	25/23210	0.0945685	0.200081	0.146505	Pdpn	1
	GO:0062013	positive regulation of small molecule metabolic process	155/23210	0.141771	0.264395	0.210469	Dab2/Pth1r	2			GO:0009651	response to salt stress	39/23210	0.139256	0.263467	0.20535	Trp53	1			GO:0032800	receptor biosynthetic process	25/23210	0.0945685	0.200081	0.146505	Hdac6	1
	GO:0003401	axis elongation	36/23210	0.142727	0.264395	0.210469	Hnf1b	1			GO:0010092	specification of animal organ identity	39/23210	0.139256	0.263467	0.20535	Pou5f1	1			GO:0042059	negative regulation of epidermal growth factor receptor signaling pathway	25/23210	0.0945685	0.200081	0.146505	Errfi1	1
	GO:0010664	negative regulation of striated muscle cell apoptotic process	36/23210	0.142727	0.264395	0.210469	Gata4	1			GO:0010613	positive regulation of cardiac muscle hypertrophy	39/23210	0.139256	0.263467	0.20535	Ddx39b	1			GO:0042403	thyroid hormone metabolic process	25/23210	0.0945685	0.200081	0.146505	Gata3	1
	GO:0033006	regulation of mast cell activation involved in immune response	36/23210	0.142727	0.264395	0.210469	Vamp8	1			GO:0010661	positive regulation of muscle cell apoptotic process	39/23210	0.139256	0.263467	0.20535	Trp53	1			GO:0045648	positive regulation of erythrocyte differentiation	25/23210	0.0945685	0.200081	0.146505	Id2	1
	GO:0033363	secretory granule organization	36/23210	0.142727	0.264395	0.210469	Srgn	1			GO:0021983	pituitary gland development	39/23210	0.139256	0.263467	0.20535	Sox2	1			GO:0046457	prostanoid biosynthetic process	25/23210	0.0945685	0.200081	0.146505	Fabp5	1
	GO:0034243	regulation of transcription elongation from RNA polymerase II promoter	36/23210	0.142727	0.264395	0.210469	Dab2	1			GO:0060251	regulation of glial cell proliferation	39/23210	0.139256	0.263467	0.20535	Etv5	1			GO:0046688	response to copper ion	25/23210	0.0945685	0.200081	0.146505	Mt2	1
	GO:0035886	vascular smooth muscle cell differentiation	36/23210	0.142727	0.264395	0.210469	Gata6	1			GO:1900087	positive regulation of G1/S transition of mitotic cell cycle	39/23210	0.139256	0.263467	0.20535	Ccnd1	1			GO:0051205	protein insertion into membrane	25/23210	0.0945685	0.200081	0.146505	Mal	1
	GO:0045745	positive regulation of G protein-coupled receptor signaling pathway	36/23210	0.142727	0.264395	0.210469	Vps35	1			GO:0050768	negative regulation of neurogenesis	337/23210	0.13959	0.263863	0.205659	Trp53/Sox2/Stmn2	3			GO:0055069	zinc ion homeostasis	25/23210	0.0945685	0.200081	0.146505	Mt2	1
	GO:0045987	positive regulation of smooth muscle contraction	36/23210	0.142727	0.264395	0.210469	F2r	1			GO:0000082	G1/S transition of mitotic cell cycle	171/23210	0.139897	0.263973	0.205745	Ccnd1/Trp53	2			GO:0061213	positive regulation of mesonephros development	25/23210	0.0945685	0.200081	0.146505	Gata3	1
	GO:0051482	positive regulation of cytosolic calcium ion concentration involved in phospholipase C-activating G protein-coupled signaling pathway	36/23210	0.142727	0.264395	0.210469	F2r	1			GO:0043271	negative regulation of ion transport	171/23210	0.139897	0.263973	0.205745	Trh/Nedd4	2			GO:0070861	regulation of protein exit from endoplasmic reticulum	25/23210	0.0945685	0.200081	0.146505	Sorl1	1
	GO:0071604	transforming growth factor beta production	36/23210	0.142727	0.264395	0.210469	Gata6	1			GO:0065004	protein-DNA complex assembly	172/23210	0.141207	0.26569	0.207082	Set/Trp53	2			GO:0071677	positive regulation of mononuclear cell migration	25/23210	0.0945685	0.200081	0.146505	Pla2g7	1
	GO:0072583	clathrin-dependent endocytosis	36/23210	0.142727	0.264395	0.210469	Dab2	1			GO:0035296	regulation of tube diameter	173/23210	0.14252	0.26569	0.207082	Sod1/Calca	2			GO:0150077	regulation of neuroinflammatory response	25/23210	0.0945685	0.200081	0.146505	Nupr1	1
	GO:0034249	negative regulation of cellular amide metabolic process	156/23210	0.143233	0.26486	0.210839	Calr/Ctsa	2			GO:0050880	regulation of blood vessel size	173/23210	0.14252	0.26569	0.207082	Sod1/Calca	2			GO:1900048	positive regulation of hemostasis	25/23210	0.0945685	0.200081	0.146505	Pdpn	1
	GO:0071383	cellular response to steroid hormone stimulus	156/23210	0.143233	0.26486	0.210839	Dab2/Calr	2			GO:0097746	regulation of blood vessel diameter	173/23210	0.14252	0.26569	0.207082	Sod1/Calca	2			GO:1901032	negative regulation of response to reactive oxygen species	25/23210	0.0945685	0.200081	0.146505	Psap	1
	GO:0051656	establishment of organelle localization	473/23210	0.143807	0.265685	0.211496	Myo7a/Lamp1/Vamp8/Myo6	4			GO:0002686	negative regulation of leukocyte migration	40/23210	0.142562	0.26569	0.207082	Mif	1			GO:1902230	negative regulation of intrinsic apoptotic signaling pathway in response to DNA damage	25/23210	0.0945685	0.200081	0.146505	Clu	1
	GO:0033135	regulation of peptidyl-serine phosphorylation	157/23210	0.144698	0.26621	0.211913	Dkk1/Gas6	2			GO:0006692	prostanoid metabolic process	40/23210	0.142562	0.26569	0.207082	Mif	1			GO:1903206	negative regulation of hydrogen peroxide-induced cell death	25/23210	0.0945685	0.200081	0.146505	Psap	1
	GO:0045834	positive regulation of lipid metabolic process	157/23210	0.144698	0.26621	0.211913	Dab2/Pdgfra	2			GO:0006693	prostaglandin metabolic process	40/23210	0.142562	0.26569	0.207082	Mif	1			GO:1905939	regulation of gonad development	25/23210	0.0945685	0.200081	0.146505	Nupr1	1
	GO:0009127	purine nucleoside monophosphate biosynthetic process	158/23210	0.146166	0.26621	0.211913	Hkdc1/Galk1	2			GO:0014037	Schwann cell differentiation	40/23210	0.142562	0.26569	0.207082	Sod1	1			GO:2000679	positive regulation of transcription regulatory region DNA binding	25/23210	0.0945685	0.200081	0.146505	Gata3	1
	GO:0009168	purine ribonucleoside monophosphate biosynthetic process	158/23210	0.146166	0.26621	0.211913	Hkdc1/Galk1	2			GO:0014742	positive regulation of muscle hypertrophy	40/23210	0.142562	0.26569	0.207082	Ddx39b	1			GO:2001039	negative regulation of cellular response to drug	25/23210	0.0945685	0.200081	0.146505	Psap	1
	GO:0009755	hormone-mediated signaling pathway	158/23210	0.146166	0.26621	0.211913	Dab2/Calr	2			GO:0045747	positive regulation of Notch signaling pathway	40/23210	0.142562	0.26569	0.207082	Sox2	1			GO:0030218	erythrocyte differentiation	131/23210	0.0953782	0.201438	0.147498	Id2/Gata3	2
	GO:0046496	nicotinamide nucleotide metabolic process	158/23210	0.146166	0.26621	0.211913	Hkdc1/Galk1	2			GO:0045911	positive regulation of DNA recombination	40/23210	0.142562	0.26569	0.207082	Rif1	1			GO:1902652	secondary alcohol metabolic process	131/23210	0.0953782	0.201438	0.147498	Sorl1/Fgfr1	2
	GO:0002717	positive regulation of natural killer cell mediated immunity	37/23210	0.14639	0.26621	0.211913	Lamp1	1			GO:0046456	icosanoid biosynthetic process	40/23210	0.142562	0.26569	0.207082	Mif	1			GO:0032386	regulation of intracellular transport	438/23210	0.0964206	0.20346	0.148979	Sorl1/Cdh1/Arpc2/Ezr	4
	GO:0007340	acrosome reaction	37/23210	0.14639	0.26621	0.211913	Spink1	1			GO:0060603	mammary gland duct morphogenesis	40/23210	0.142562	0.26569	0.207082	Etv5	1			GO:0016999	antibiotic metabolic process	133/23210	0.0978364	0.203543	0.14904	Gpx3/Gpx1	2
	GO:0007435	salivary gland morphogenesis	37/23210	0.14639	0.26621	0.211913	Lama1	1			GO:0071542	dopaminergic neuron differentiation	40/23210	0.142562	0.26569	0.207082	Otx2	1			GO:0035966	response to topologically incorrect protein	133/23210	0.0978364	0.203543	0.14904	Clu/Hdac6	2
	GO:0010955	negative regulation of protein processing	37/23210	0.14639	0.26621	0.211913	Ctsz	1			GO:0030041	actin filament polymerization	174/23210	0.143835	0.266898	0.208024	Nphs1/Cobl	2			GO:1901568	fatty acid derivative metabolic process	133/23210	0.0978364	0.203543	0.14904	Pdpn/Fabp5	2
	GO:0021799	cerebral cortex radially oriented cell migration	37/23210	0.14639	0.26621	0.211913	Lamb1	1			GO:0035150	regulation of tube size	174/23210	0.143835	0.266898	0.208024	Sod1/Calca	2			GO:0003299	muscle hypertrophy in response to stress	26/23210	0.0981613	0.203543	0.14904	Errfi1	1
	GO:0040020	regulation of meiotic nuclear division	37/23210	0.14639	0.26621	0.211913	Calr	1			GO:0050878	regulation of body fluid levels	342/23210	0.144017	0.266898	0.208024	Ccnd1/Socs2/Stmn1	3			GO:0007176	regulation of epidermal growth factor-activated receptor activity	26/23210	0.0981613	0.203543	0.14904	Errfi1	1
	GO:0045746	negative regulation of Notch signaling pathway	37/23210	0.14639	0.26621	0.211913	Gdpd5	1			GO:0009636	response to toxic substance	344/23210	0.145801	0.266898	0.208024	Trp53/Prdx1/Sod1	3			GO:0007263	nitric oxide mediated signal transduction	26/23210	0.0981613	0.203543	0.14904	Mt2	1
	GO:0045954	positive regulation of natural killer cell mediated cytotoxicity	37/23210	0.14639	0.26621	0.211913	Lamp1	1			GO:0001783	B cell apoptotic process	41/23210	0.145856	0.266898	0.208024	Mif	1			GO:0009713	catechol-containing compound biosynthetic process	26/23210	0.0981613	0.203543	0.14904	Gata3	1
	GO:0060071	Wnt signaling pathway, planar cell polarity pathway	37/23210	0.14639	0.26621	0.211913	Dab2	1			GO:0003298	physiological muscle hypertrophy	41/23210	0.145856	0.266898	0.208024	Ddx39b	1			GO:0010863	positive regulation of phospholipase C activity	26/23210	0.0981613	0.203543	0.14904	Fgfr1	1
	GO:0071158	positive regulation of cell cycle arrest	37/23210	0.14639	0.26621	0.211913	Gata6	1			GO:0003301	physiological cardiac muscle hypertrophy	41/23210	0.145856	0.266898	0.208024	Ddx39b	1			GO:0014898	cardiac muscle hypertrophy in response to stress	26/23210	0.0981613	0.203543	0.14904	Errfi1	1
	GO:0071825	protein-lipid complex subunit organization	37/23210	0.14639	0.26621	0.211913	Mttp	1			GO:0006953	acute-phase response	41/23210	0.145856	0.266898	0.208024	Fn1	1			GO:0019433	triglyceride catabolic process	26/23210	0.0981613	0.203543	0.14904	Sorl1	1
	GO:1903318	negative regulation of protein maturation	37/23210	0.14639	0.26621	0.211913	Ctsz	1			GO:0009066	aspartate family amino acid metabolic process	41/23210	0.145856	0.266898	0.208024	Pipox	1			GO:0032528	microvillus organization	26/23210	0.0981613	0.203543	0.14904	Ezr	1
	GO:0001678	cellular glucose homeostasis	159/23210	0.147637	0.26801	0.213346	Hkdc1/Gas6	2			GO:0021696	cerebellar cortex morphogenesis	41/23210	0.145856	0.266898	0.208024	Usp9x	1			GO:0034067	protein localization to Golgi apparatus	26/23210	0.0981613	0.203543	0.14904	Sorl1	1
	GO:0042552	myelination	159/23210	0.147637	0.26801	0.213346	Nrg1/Ctsc	2			GO:0021955	central nervous system neuron axonogenesis	41/23210	0.145856	0.266898	0.208024	Hsp90aa1	1			GO:0042104	positive regulation of activated T cell proliferation	26/23210	0.0981613	0.203543	0.14904	Igf2	1
	GO:0009142	nucleoside triphosphate biosynthetic process	160/23210	0.149111	0.269781	0.214756	Hkdc1/Galk1	2			GO:0046326	positive regulation of glucose import	41/23210	0.145856	0.266898	0.208024	Mif	1			GO:0042423	catecholamine biosynthetic process	26/23210	0.0981613	0.203543	0.14904	Gata3	1
	GO:0019362	pyridine nucleotide metabolic process	160/23210	0.149111	0.269781	0.214756	Hkdc1/Galk1	2			GO:0046782	regulation of viral transcription	41/23210	0.145856	0.266898	0.208024	Ifitm3	1			GO:0048799	animal organ maturation	26/23210	0.0981613	0.203543	0.14904	Gata3	1
	GO:0003230	cardiac atrium development	38/23210	0.150036	0.269781	0.214756	Gata4	1			GO:0050856	regulation of T cell receptor signaling pathway	41/23210	0.145856	0.266898	0.208024	Usp9x	1			GO:0050858	negative regulation of antigen receptor-mediated signaling pathway	26/23210	0.0981613	0.203543	0.14904	Ezr	1
	GO:0032594	protein transport within lipid bilayer	38/23210	0.150036	0.269781	0.214756	Vps35	1			GO:0060122	inner ear receptor cell stereocilium organization	41/23210	0.145856	0.266898	0.208024	Sod1	1			GO:0061436	establishment of skin barrier	26/23210	0.0981613	0.203543	0.14904	Cldn4	1
	GO:0040019	positive regulation of embryonic development	38/23210	0.150036	0.269781	0.214756	Amot	1			GO:0061049	cell growth involved in cardiac muscle cell development	41/23210	0.145856	0.266898	0.208024	Ddx39b	1			GO:0090025	regulation of monocyte chemotaxis	26/23210	0.0981613	0.203543	0.14904	Pla2g7	1
	GO:0046854	phosphatidylinositol phosphorylation	38/23210	0.150036	0.269781	0.214756	Tmem150a	1			GO:0071364	cellular response to epidermal growth factor stimulus	41/23210	0.145856	0.266898	0.208024	Tdgf1	1			GO:1902175	regulation of oxidative stress-induced intrinsic apoptotic signaling pathway	26/23210	0.0981613	0.203543	0.14904	Gpx1	1
	GO:0051968	positive regulation of synaptic transmission, glutamatergic	38/23210	0.150036	0.269781	0.214756	Glul	1			GO:1903672	positive regulation of sprouting angiogenesis	41/23210	0.145856	0.266898	0.208024	Pkm	1			GO:1903579	negative regulation of ATP metabolic process	26/23210	0.0981613	0.203543	0.14904	Nupr1	1
	GO:0072210	metanephric nephron development	38/23210	0.150036	0.269781	0.214756	Pdgfra	1			GO:1905521	regulation of macrophage migration	41/23210	0.145856	0.266898	0.208024	Mif	1			GO:0002460	adaptive immune response based on somatic recombination of immune receptors built from immunoglobulin superfamily domains	441/23210	0.0982445	0.203543	0.14904	Gata3/H2-K1/Ndfip1/Cd40	4
	GO:0072595	maintenance of protein localization in organelle	38/23210	0.150036	0.269781	0.214756	Kdelr3	1			GO:2000279	negative regulation of DNA biosynthetic process	41/23210	0.145856	0.266898	0.208024	Trp53	1			GO:0071453	cellular response to oxygen levels	135/23210	0.100313	0.2058	0.150692	Myc/Acaa2	2
	GO:0099590	neurotransmitter receptor internalization	38/23210	0.150036	0.269781	0.214756	Myo6	1			GO:2000772	regulation of cellular senescence	41/23210	0.145856	0.266898	0.208024	Trp53	1			GO:0009166	nucleotide catabolic process	136/23210	0.101557	0.2058	0.150692	Nupr1/Myc	2
	GO:1904645	response to amyloid-beta	38/23210	0.150036	0.269781	0.214756	Lgmn	1			GO:0002262	myeloid cell homeostasis	176/23210	0.146473	0.267105	0.208186	Prdx1/Sod1	2			GO:0035270	endocrine system development	136/23210	0.101557	0.2058	0.150692	Gata3/Clu	2
	GO:0051147	regulation of muscle cell differentiation	161/23210	0.150588	0.270306	0.215175	Nrg1/Dkk1	2			GO:0006479	protein methylation	176/23210	0.146473	0.267105	0.208186	Rif1/Tet1	2			GO:0050671	positive regulation of lymphocyte proliferation	136/23210	0.101557	0.2058	0.150692	Igf2/Cd40	2
	GO:0072175	epithelial tube formation	161/23210	0.150588	0.270306	0.215175	Lrp2/Hnf1b	2			GO:0008213	protein alkylation	176/23210	0.146473	0.267105	0.208186	Rif1/Tet1	2			GO:0097306	cellular response to alcohol	136/23210	0.101557	0.2058	0.150692	Cdh1/Arpc2	2
	GO:0007272	ensheathment of neurons	162/23210	0.152068	0.270705	0.215492	Nrg1/Ctsc	2			GO:0048592	eye morphogenesis	176/23210	0.146473	0.267105	0.208186	Sox2/Otx2	2			GO:0002052	positive regulation of neuroblast proliferation	27/23210	0.10174	0.2058	0.150692	Bex1	1
	GO:0008366	axon ensheathment	162/23210	0.152068	0.270705	0.215492	Nrg1/Ctsc	2			GO:0002440	production of molecular mediator of immune response	345/23210	0.146695	0.267281	0.208323	Msh6/Rif1/Mif	3			GO:0002335	mature B cell differentiation	27/23210	0.10174	0.2058	0.150692	Lgals1	1
	GO:0009156	ribonucleoside monophosphate biosynthetic process	162/23210	0.152068	0.270705	0.215492	Hkdc1/Galk1	2			GO:0043524	negative regulation of neuron apoptotic process	178/23210	0.149121	0.270103	0.210522	Set/Sod1	2			GO:0006515	protein quality control for misfolded or incompletely synthesized proteins	27/23210	0.10174	0.2058	0.150692	Hdac6	1
	GO:0032635	interleukin-6 production	162/23210	0.152068	0.270705	0.215492	F2r/Gas6	2			GO:0000959	mitochondrial RNA metabolic process	42/23210	0.149137	0.270103	0.210522	Chchd10	1			GO:0009163	nucleoside biosynthetic process	27/23210	0.10174	0.2058	0.150692	Ak1	1
	GO:0071356	cellular response to tumor necrosis factor	162/23210	0.152068	0.270705	0.215492	Txndc17/Gas6	2			GO:0055023	positive regulation of cardiac muscle tissue growth	42/23210	0.149137	0.270103	0.210522	Ddx39b	1			GO:0009394	2'-deoxyribonucleotide metabolic process	27/23210	0.10174	0.2058	0.150692	Ak2	1
	GO:0008015	blood circulation	484/23210	0.152458	0.270705	0.215492	Gata4/Amot/F2r/Gas6	4			GO:0097178	ruffle assembly	42/23210	0.149137	0.270103	0.210522	Cobl	1			GO:0010460	positive regulation of heart rate	27/23210	0.10174	0.2058	0.150692	Tpm1	1
	GO:0051271	negative regulation of cellular component movement	316/23210	0.152649	0.270705	0.215492	Nrg1/Calr/Cd63	3			GO:1902742	apoptotic process involved in development	42/23210	0.149137	0.270103	0.210522	Fgf4	1			GO:0010893	positive regulation of steroid biosynthetic process	27/23210	0.10174	0.2058	0.150692	Igf2	1
	GO:0007257	activation of JUN kinase activity	39/23210	0.153668	0.270705	0.215492	Dab2	1			GO:1902743	regulation of lamellipodium organization	42/23210	0.149137	0.270103	0.210522	Hsp90aa1	1			GO:0014887	cardiac muscle adaptation	27/23210	0.10174	0.2058	0.150692	Errfi1	1
	GO:0008207	C21-steroid hormone metabolic process	39/23210	0.153668	0.270705	0.215492	Dab2	1			GO:2000826	regulation of heart morphogenesis	42/23210	0.149137	0.270103	0.210522	Pou5f1	1			GO:0019692	deoxyribose phosphate metabolic process	27/23210	0.10174	0.2058	0.150692	Ak2	1
	GO:0009069	serine family amino acid metabolic process	39/23210	0.153668	0.270705	0.215492	Gcsh	1			GO:1902903	regulation of supramolecular fiber organization	348/23210	0.149391	0.270332	0.210701	Nphs1/Stmn2/Stmn1	3			GO:0031342	negative regulation of cell killing	27/23210	0.10174	0.2058	0.150692	Igf2	1
	GO:0009620	response to fungus	39/23210	0.153668	0.270705	0.215492	Cotl1	1			GO:0034612	response to tumor necrosis factor	179/23210	0.150449	0.272015	0.212013	Tdgf1/Tcl1	2			GO:0042455	ribonucleoside biosynthetic process	27/23210	0.10174	0.2058	0.150692	Ak1	1
	GO:0010661	positive regulation of muscle cell apoptotic process	39/23210	0.153668	0.270705	0.215492	Gata6	1			GO:0005978	glycogen biosynthetic process	43/23210	0.152405	0.273684	0.213313	Grb10	1			GO:0045061	thymic T cell selection	27/23210	0.10174	0.2058	0.150692	Gata3	1
	GO:0030521	androgen receptor signaling pathway	39/23210	0.153668	0.270705	0.215492	Dab2	1			GO:0006040	amino sugar metabolic process	43/23210	0.152405	0.273684	0.213313	Gfpt2	1			GO:0045830	positive regulation of isotype switching	27/23210	0.10174	0.2058	0.150692	Cd40	1
	GO:0032008	positive regulation of TOR signaling	39/23210	0.153668	0.270705	0.215492	Gas6	1			GO:0009250	glucan biosynthetic process	43/23210	0.152405	0.273684	0.213313	Grb10	1			GO:0048305	immunoglobulin secretion	27/23210	0.10174	0.2058	0.150692	Cd40	1
	GO:0043001	Golgi to plasma membrane protein transport	39/23210	0.153668	0.270705	0.215492	Amn	1			GO:0009395	phospholipid catabolic process	43/23210	0.152405	0.273684	0.213313	Pla2g1b	1			GO:0050849	negative regulation of calcium-mediated signaling	27/23210	0.10174	0.2058	0.150692	Sri	1
	GO:0043551	regulation of phosphatidylinositol 3-kinase activity	39/23210	0.153668	0.270705	0.215492	Pdgfra	1			GO:0048246	macrophage chemotaxis	43/23210	0.152405	0.273684	0.213313	Mif	1			GO:0050996	positive regulation of lipid catabolic process	27/23210	0.10174	0.2058	0.150692	Sct	1
	GO:0046885	regulation of hormone biosynthetic process	39/23210	0.153668	0.270705	0.215492	Dab2	1			GO:0070232	regulation of T cell apoptotic process	43/23210	0.152405	0.273684	0.213313	Trp53	1			GO:0060045	positive regulation of cardiac muscle cell proliferation	27/23210	0.10174	0.2058	0.150692	Fgfr1	1
	GO:0048730	epidermis morphogenesis	39/23210	0.153668	0.270705	0.215492	Ctsl	1			GO:0072666	establishment of protein localization to vacuole	43/23210	0.152405	0.273684	0.213313	Nedd4	1			GO:0060219	camera-type eye photoreceptor cell differentiation	27/23210	0.10174	0.2058	0.150692	Prom1	1
	GO:0050931	pigment cell differentiation	39/23210	0.153668	0.270705	0.215492	Cd63	1			GO:1901031	regulation of response to reactive oxygen species	43/23210	0.152405	0.273684	0.213313	Trp53	1			GO:0060536	cartilage morphogenesis	27/23210	0.10174	0.2058	0.150692	Hand1	1
	GO:0090175	regulation of establishment of planar polarity	39/23210	0.153668	0.270705	0.215492	Dab2	1			GO:0015931	nucleobase-containing compound transport	181/23210	0.153112	0.27472	0.214121	Slc25a36/Ddx39b	2			GO:0061099	negative regulation of protein tyrosine kinase activity	27/23210	0.10174	0.2058	0.150692	Errfi1	1
	GO:1901998	toxin transport	39/23210	0.153668	0.270705	0.215492	Atp6v0a1	1			GO:0120032	regulation of plasma membrane bounded cell projection assembly	182/23210	0.154447	0.276881	0.215805	Cobl/Hsp90aa1	2			GO:1900543	negative regulation of purine nucleotide metabolic process	27/23210	0.10174	0.2058	0.150692	Nupr1	1
	GO:2000142	regulation of DNA-templated transcription, initiation	39/23210	0.153668	0.270705	0.215492	Hnf1b	1			GO:0050727	regulation of inflammatory response	354/23210	0.154829	0.276936	0.215848	Enpp3/Mif/Sod1	3			GO:1901185	negative regulation of ERBB signaling pathway	27/23210	0.10174	0.2058	0.150692	Errfi1	1
	GO:0048871	multicellular organismal homeostasis	486/23210	0.154052	0.271152	0.215848	Pth1r/Ctsh/Rcn3/F2r	4			GO:0003156	regulation of animal organ formation	44/23210	0.155661	0.276936	0.215848	Pou5f1	1			GO:2000272	negative regulation of signaling receptor activity	27/23210	0.10174	0.2058	0.150692	Errfi1	1
	GO:0007179	transforming growth factor beta receptor signaling pathway	165/23210	0.156526	0.272016	0.216536	Dab2/Htra1	2			GO:0010569	regulation of double-strand break repair via homologous recombination	44/23210	0.155661	0.276936	0.215848	Rif1	1			GO:0002456	T cell mediated immunity	137/23210	0.102806	0.207431	0.151887	Gata3/H2-K1	2
	GO:0043901	negative regulation of multi-organism process	165/23210	0.156526	0.272016	0.216536	Calr/Htra1	2			GO:0019083	viral transcription	44/23210	0.155661	0.276936	0.215848	Ifitm3	1			GO:0006754	ATP biosynthetic process	137/23210	0.102806	0.207431	0.151887	Nupr1/Myc	2
	GO:0072524	pyridine-containing compound metabolic process	165/23210	0.156526	0.272016	0.216536	Hkdc1/Galk1	2			GO:0032881	regulation of polysaccharide metabolic process	44/23210	0.155661	0.276936	0.215848	Grb10	1			GO:0034341	response to interferon-gamma	137/23210	0.102806	0.207431	0.151887	Cd47/Actg1	2
	GO:0000266	mitochondrial fission	40/23210	0.157284	0.272016	0.216536	Vps35	1			GO:0043044	ATP-dependent chromatin remodeling	44/23210	0.155661	0.276936	0.215848	Ptma	1			GO:0001819	positive regulation of cytokine production	449/23210	0.103187	0.207771	0.152136	Gata3/Cadm1/Clu/Cd40	4
	GO:0001881	receptor recycling	40/23210	0.157284	0.272016	0.216536	Dab2	1			GO:0051898	negative regulation of protein kinase B signaling	44/23210	0.155661	0.276936	0.215848	Pou5f1	1			GO:0040029	regulation of gene expression, epigenetic	284/23210	0.103343	0.207771	0.152136	Gpx1/Hdac6/Tfap2c	3
	GO:0002323	natural killer cell activation involved in immune response	40/23210	0.157284	0.272016	0.216536	Lamp1	1			GO:0070849	response to epidermal growth factor	44/23210	0.155661	0.276936	0.215848	Tdgf1	1			GO:0044262	cellular carbohydrate metabolic process	284/23210	0.103343	0.207771	0.152136	Igf2/Nupr1/Fbp2	3
	GO:0009268	response to pH	40/23210	0.157284	0.272016	0.216536	Lgmn	1			GO:0098781	ncRNA transcription	44/23210	0.155661	0.276936	0.215848	Trp53	1			GO:0002757	immune response-activating signal transduction	450/23210	0.103813	0.207771	0.152136	Gata3/Tifa/Cd47/Ezr	4
	GO:0014037	Schwann cell differentiation	40/23210	0.157284	0.272016	0.216536	Nrg1	1			GO:0061351	neural precursor cell proliferation	183/23210	0.155784	0.276936	0.215848	Trp53/Sox2	2			GO:0030010	establishment of cell polarity	138/23210	0.10406	0.207771	0.152136	Gata3/Dynlt1b	2
	GO:0042398	cellular modified amino acid biosynthetic process	40/23210	0.157284	0.272016	0.216536	Plod2	1			GO:0048754	branching morphogenesis of an epithelial tube	184/23210	0.157124	0.278849	0.217339	Sox2/Etv5	2			GO:0032946	positive regulation of mononuclear cell proliferation	138/23210	0.10406	0.207771	0.152136	Igf2/Cd40	2
	GO:0044764	multi-organism cellular process	40/23210	0.157284	0.272016	0.216536	Gas6	1			GO:0060491	regulation of cell projection assembly	184/23210	0.157124	0.278849	0.217339	Cobl/Hsp90aa1	2			GO:0001759	organ induction	28/23210	0.105305	0.207771	0.152136	Fgfr1	1
	GO:0045022	early endosome to late endosome transport	40/23210	0.157284	0.272016	0.216536	Dab2	1			GO:0001764	neuron migration	185/23210	0.158466	0.279436	0.217796	Hsp90aa1/Usp9x	2			GO:0001945	lymph vessel development	28/23210	0.105305	0.207771	0.152136	Pdpn	1
	GO:0046456	icosanoid biosynthetic process	40/23210	0.157284	0.272016	0.216536	Mgst3	1			GO:0044843	cell cycle G1/S phase transition	185/23210	0.158466	0.279436	0.217796	Ccnd1/Trp53	2			GO:0005979	regulation of glycogen biosynthetic process	28/23210	0.105305	0.207771	0.152136	Igf2	1
	GO:0046825	regulation of protein export from nucleus	40/23210	0.157284	0.272016	0.216536	Gas6	1			GO:0051668	localization within membrane	185/23210	0.158466	0.279436	0.217796	Nedd4/Etv5	2			GO:0006929	substrate-dependent cell migration	28/23210	0.105305	0.207771	0.152136	Fgfr1	1
	GO:0048520	positive regulation of behavior	40/23210	0.157284	0.272016	0.216536	Vps35	1			GO:0000245	spliceosomal complex assembly	45/23210	0.158905	0.279436	0.217796	Ddx39b	1			GO:0010962	regulation of glucan biosynthetic process	28/23210	0.105305	0.207771	0.152136	Igf2	1
	GO:0070207	protein homotrimerization	40/23210	0.157284	0.272016	0.216536	Cubn	1			GO:0030890	positive regulation of B cell proliferation	45/23210	0.158905	0.279436	0.217796	Mif	1			GO:0035162	embryonic hemopoiesis	28/23210	0.105305	0.207771	0.152136	Gata3	1
	GO:0070884	regulation of calcineurin-NFAT signaling cascade	40/23210	0.157284	0.272016	0.216536	Nrg1	1			GO:0035196	production of miRNAs involved in gene silencing by miRNA	45/23210	0.158905	0.279436	0.217796	Trp53	1			GO:0044003	modification by symbiont of host morphology or physiology	28/23210	0.105305	0.207771	0.152136	Myc	1
	GO:0071542	dopaminergic neuron differentiation	40/23210	0.157284	0.272016	0.216536	Dkk1	1			GO:0050974	detection of mechanical stimulus involved in sensory perception	45/23210	0.158905	0.279436	0.217796	Sox2	1			GO:0045822	negative regulation of heart contraction	28/23210	0.105305	0.207771	0.152136	Sri	1
	GO:0086004	regulation of cardiac muscle cell contraction	40/23210	0.157284	0.272016	0.216536	Gata4	1			GO:0060421	positive regulation of heart growth	45/23210	0.158905	0.279436	0.217796	Ddx39b	1			GO:0045980	negative regulation of nucleotide metabolic process	28/23210	0.105305	0.207771	0.152136	Nupr1	1
	GO:0106056	regulation of calcineurin-mediated signaling	40/23210	0.157284	0.272016	0.216536	Nrg1	1			GO:0061647	histone H3-K9 modification	45/23210	0.158905	0.279436	0.217796	Rif1	1			GO:0045992	negative regulation of embryonic development	28/23210	0.105305	0.207771	0.152136	Gata3	1
	GO:0110111	negative regulation of animal organ morphogenesis	40/23210	0.157284	0.272016	0.216536	Hnf1b	1			GO:1902893	regulation of pri-miRNA transcription by RNA polymerase II	45/23210	0.158905	0.279436	0.217796	Trp53	1			GO:0048103	somatic stem cell division	28/23210	0.105305	0.207771	0.152136	Fgfr1	1
	GO:1905332	positive regulation of morphogenesis of an epithelium	40/23210	0.157284	0.272016	0.216536	Pdgfra	1			GO:1903580	positive regulation of ATP metabolic process	45/23210	0.158905	0.279436	0.217796	Mif	1			GO:0050820	positive regulation of coagulation	28/23210	0.105305	0.207771	0.152136	Pdpn	1
	GO:0042594	response to starvation	166/23210	0.158018	0.273059	0.217366	Gas6/Glul	2			GO:0043491	protein kinase B signaling	186/23210	0.15981	0.280794	0.218854	Pou5f1/Hsp90aa1	2			GO:0051194	positive regulation of cofactor metabolic process	28/23210	0.105305	0.207771	0.152136	Myc	1
	GO:0051235	maintenance of location	322/23210	0.158743	0.273913	0.218045	Srgn/Kdelr3/F2r	3			GO:0042060	wound healing	360/23210	0.16033	0.281475	0.219385	Pkm/Mymx/Fn1	3			GO:0060037	pharyngeal system development	28/23210	0.105305	0.207771	0.152136	Gata3	1
	GO:0042063	gliogenesis	323/23210	0.159766	0.273913	0.218045	Lrp2/Lamb1/Nrg1	3			GO:0050870	positive regulation of T cell activation	187/23210	0.161156	0.282539	0.220215	Igfbp2/Hsp90aa1	2			GO:0060039	pericardium development	28/23210	0.105305	0.207771	0.152136	Pdpn	1
	GO:0001937	negative regulation of endothelial cell proliferation	41/23210	0.160885	0.273913	0.218045	Sparc	1			GO:0051961	negative regulation of nervous system development	361/23210	0.161253	0.282539	0.220215	Trp53/Sox2/Stmn2	3			GO:0060444	branching involved in mammary gland duct morphogenesis	28/23210	0.105305	0.207771	0.152136	Tfap2c	1
	GO:0002832	negative regulation of response to biotic stimulus	41/23210	0.160885	0.273913	0.218045	Htra1	1			GO:0001941	postsynaptic membrane organization	46/23210	0.162137	0.282539	0.220215	Etv5	1			GO:0061217	regulation of mesonephros development	28/23210	0.105305	0.207771	0.152136	Gata3	1
	GO:0003298	physiological muscle hypertrophy	41/23210	0.160885	0.273913	0.218045	Gata4	1			GO:0003382	epithelial cell morphogenesis	46/23210	0.162137	0.282539	0.220215	Col18a1	1			GO:0090314	positive regulation of protein targeting to membrane	28/23210	0.105305	0.207771	0.152136	Arpc2	1
	GO:0003301	physiological cardiac muscle hypertrophy	41/23210	0.160885	0.273913	0.218045	Gata4	1			GO:0006576	cellular biogenic amine metabolic process	46/23210	0.162137	0.282539	0.220215	Trh	1			GO:2000178	negative regulation of neural precursor cell proliferation	28/23210	0.105305	0.207771	0.152136	Id2	1
	GO:0007431	salivary gland development	41/23210	0.160885	0.273913	0.218045	Lama1	1			GO:0006695	cholesterol biosynthetic process	46/23210	0.162137	0.282539	0.220215	Sod1	1			GO:2000310	regulation of NMDA receptor activity	28/23210	0.105305	0.207771	0.152136	Anxa3	1
	GO:0009066	aspartate family amino acid metabolic process	41/23210	0.160885	0.273913	0.218045	Plod2	1			GO:0007628	adult walking behavior	46/23210	0.162137	0.282539	0.220215	Trh	1			GO:0015698	inorganic anion transport	139/23210	0.105317	0.207771	0.152136	Cldn4/Fgfr1	2
	GO:0032459	regulation of protein oligomerization	41/23210	0.160885	0.273913	0.218045	Vps35	1			GO:0010677	negative regulation of cellular carbohydrate metabolic process	46/23210	0.162137	0.282539	0.220215	Grb10	1			GO:0050921	positive regulation of chemotaxis	140/23210	0.106579	0.209915	0.153705	Pla2g7/Fgfr1	2
	GO:0042417	dopamine metabolic process	41/23210	0.160885	0.273913	0.218045	Vps35	1			GO:0050798	activated T cell proliferation	46/23210	0.162137	0.282539	0.220215	Igfbp2	1			GO:0071333	cellular response to glucose stimulus	140/23210	0.106579	0.209915	0.153705	Gpx1/Sri	2
	GO:0045197	establishment or maintenance of epithelial cell apical/basal polarity	41/23210	0.160885	0.273913	0.218045	Lama1	1			GO:0001990	regulation of systemic arterial blood pressure by hormone	47/23210	0.165356	0.286266	0.22312	Mif	1			GO:0045088	regulation of innate immune response	289/23210	0.10744	0.211436	0.15482	Igf2/Cadm1/Tifa	3
	GO:0051154	negative regulation of striated muscle cell differentiation	41/23210	0.160885	0.273913	0.218045	Dkk1	1			GO:0002639	positive regulation of immunoglobulin production	47/23210	0.165356	0.286266	0.22312	Rif1	1			GO:0006338	chromatin remodeling	141/23210	0.107845	0.211603	0.154941	Gata3/Myc	2
	GO:0051281	positive regulation of release of sequestered calcium ion into cytosol	41/23210	0.160885	0.273913	0.218045	F2r	1			GO:0003197	endocardial cushion development	47/23210	0.165356	0.286266	0.22312	Nedd4	1			GO:0031098	stress-activated protein kinase signaling cascade	290/23210	0.108267	0.211603	0.154941	Errfi1/Mid1/Ezr	3
	GO:0055026	negative regulation of cardiac muscle tissue development	41/23210	0.160885	0.273913	0.218045	Dkk1	1			GO:0016574	histone ubiquitination	47/23210	0.165356	0.286266	0.22312	Phc1	1			GO:1901987	regulation of cell cycle phase transition	290/23210	0.108267	0.211603	0.154941	Id2/Pdpn/Psme2	3
	GO:0060122	inner ear receptor cell stereocilium organization	41/23210	0.160885	0.273913	0.218045	Myo7a	1			GO:0031050	dsRNA processing	47/23210	0.165356	0.286266	0.22312	Trp53	1			GO:0007007	inner mitochondrial membrane organization	29/23210	0.108855	0.211603	0.154941	Myc	1
	GO:0061049	cell growth involved in cardiac muscle cell development	41/23210	0.160885	0.273913	0.218045	Gata4	1			GO:0045429	positive regulation of nitric oxide biosynthetic process	47/23210	0.165356	0.286266	0.22312	Hsp90aa1	1			GO:0030149	sphingolipid catabolic process	29/23210	0.108855	0.211603	0.154941	Psap	1
	GO:0071364	cellular response to epidermal growth factor stimulus	41/23210	0.160885	0.273913	0.218045	Dab2	1			GO:0070918	production of small RNA involved in gene silencing by RNA	47/23210	0.165356	0.286266	0.22312	Trp53	1			GO:0030224	monocyte differentiation	29/23210	0.108855	0.211603	0.154941	Myc	1
	GO:2000008	regulation of protein localization to cell surface	41/23210	0.160885	0.273913	0.218045	Nrg1	1			GO:1902653	secondary alcohol biosynthetic process	47/23210	0.165356	0.286266	0.22312	Sod1	1			GO:0031295	T cell costimulation	29/23210	0.108855	0.211603	0.154941	Lgals1	1
	GO:0009124	nucleoside monophosphate biosynthetic process	168/23210	0.161009	0.273913	0.218045	Hkdc1/Galk1	2			GO:0050773	regulation of dendrite development	191/23210	0.166561	0.288117	0.224563	Cobl/Nedd4	2			GO:0034629	cellular protein-containing complex localization	29/23210	0.108855	0.211603	0.154941	Ezr	1
	GO:0003013	circulatory system process	495/23210	0.161304	0.274191	0.218267	Gata4/Amot/F2r/Gas6	4			GO:0002714	positive regulation of B cell mediated immunity	48/23210	0.168563	0.288518	0.224875	Rif1	1			GO:0042119	neutrophil activation	29/23210	0.108855	0.211603	0.154941	Anxa3	1
	GO:0050890	cognition	326/23210	0.162848	0.276589	0.220176	Lamb1/Lgmn/Dkk1	3			GO:0002891	positive regulation of immunoglobulin mediated immune response	48/23210	0.168563	0.288518	0.224875	Rif1	1			GO:0060117	auditory receptor cell development	29/23210	0.108855	0.211603	0.154941	Fgfr1	1
	GO:0007204	positive regulation of cytosolic calcium ion concentration	327/23210	0.163879	0.276639	0.220216	Pdgfra/Pth1r/F2r	3			GO:0008089	anterograde axonal transport	48/23210	0.168563	0.288518	0.224875	Sod1	1			GO:0097345	mitochondrial outer membrane permeabilization	29/23210	0.108855	0.211603	0.154941	Acaa2	1
	GO:0001890	placenta development	170/23210	0.164011	0.276639	0.220216	Ctsl/Htra1	2			GO:0042755	eating behavior	48/23210	0.168563	0.288518	0.224875	Trh	1			GO:1902042	negative regulation of extrinsic apoptotic signaling pathway via death domain receptors	29/23210	0.108855	0.211603	0.154941	Gpx1	1
	GO:0010518	positive regulation of phospholipase activity	42/23210	0.16447	0.276639	0.220216	Pdgfra	1			GO:0045104	intermediate filament cytoskeleton organization	48/23210	0.168563	0.288518	0.224875	Sod1	1			GO:1903131	mononuclear cell differentiation	29/23210	0.108855	0.211603	0.154941	Myc	1
	GO:0021522	spinal cord motor neuron differentiation	42/23210	0.16447	0.276639	0.220216	Gdpd5	1			GO:0048483	autonomic nervous system development	48/23210	0.168563	0.288518	0.224875	Fn1	1			GO:0016052	carbohydrate catabolic process	142/23210	0.109115	0.211603	0.154941	Nupr1/Myc	2
	GO:0030866	cortical actin cytoskeleton organization	42/23210	0.16447	0.276639	0.220216	Calr	1			GO:0051590	positive regulation of neurotransmitter transport	48/23210	0.168563	0.288518	0.224875	Trh	1			GO:0034101	erythrocyte homeostasis	142/23210	0.109115	0.211603	0.154941	Id2/Gata3	2
	GO:0032958	inositol phosphate biosynthetic process	42/23210	0.16447	0.276639	0.220216	Pth1r	1			GO:0070534	protein K63-linked ubiquitination	48/23210	0.168563	0.288518	0.224875	Nedd4	1			GO:0045667	regulation of osteoblast differentiation	142/23210	0.109115	0.211603	0.154941	Id2/Fgfr1	2
	GO:0045740	positive regulation of DNA replication	42/23210	0.16447	0.276639	0.220216	Cst3	1			GO:0090311	regulation of protein deacetylation	48/23210	0.168563	0.288518	0.224875	Trp53	1			GO:0050729	positive regulation of inflammatory response	142/23210	0.109115	0.211603	0.154941	Nupr1/Cd47	2
	GO:0048873	homeostasis of number of cells within a tissue	42/23210	0.16447	0.276639	0.220216	F2r	1			GO:0090659	walking behavior	48/23210	0.168563	0.288518	0.224875	Trh	1			GO:0071331	cellular response to hexose stimulus	142/23210	0.109115	0.211603	0.154941	Gpx1/Sri	2
	GO:0098927	vesicle-mediated transport between endosomal compartments	42/23210	0.16447	0.276639	0.220216	Dab2	1			GO:1902808	positive regulation of cell cycle G1/S phase transition	48/23210	0.168563	0.288518	0.224875	Ccnd1	1			GO:0010498	proteasomal protein catabolic process	459/23210	0.109525	0.212227	0.155398	Nupr1/Clu/Psme2/Gpx1	4
	GO:1902742	apoptotic process involved in development	42/23210	0.16447	0.276639	0.220216	Hnf1b	1			GO:1904407	positive regulation of nitric oxide metabolic process	48/23210	0.168563	0.288518	0.224875	Hsp90aa1	1			GO:0007611	learning or memory	292/23210	0.109928	0.212835	0.155844	Sct/Igf2/Vdac3	3
	GO:1903523	negative regulation of blood circulation	42/23210	0.16447	0.276639	0.220216	F2r	1			GO:2000725	regulation of cardiac muscle cell differentiation	48/23210	0.168563	0.288518	0.224875	Ddx39b	1			GO:0001935	endothelial cell proliferation	143/23210	0.110388	0.213038	0.155992	Igf2/Fgfr1	2
	GO:2000826	regulation of heart morphogenesis	42/23210	0.16447	0.276639	0.220216	Dkk1	1			GO:0031667	response to nutrient levels	371/23210	0.170569	0.291361	0.227091	Gdf3/Trp53/Sod1	3			GO:0019233	sensory perception of pain	143/23210	0.110388	0.213038	0.155992	Fgfr1/Fabp5	2
	GO:0007612	learning	171/23210	0.165516	0.277949	0.221258	Lgmn/Dkk1	2			GO:0000209	protein polyubiquitination	194/23210	0.170637	0.291361	0.227091	Mkrn1/Nedd4	2			GO:0071326	cellular response to monosaccharide stimulus	143/23210	0.110388	0.213038	0.155992	Gpx1/Sri	2
	GO:0032874	positive regulation of stress-activated MAPK cascade	171/23210	0.165516	0.277949	0.221258	Dab2/Dkk1	2			GO:0030308	negative regulation of cell growth	194/23210	0.170637	0.291361	0.227091	Trp53/Cth	2			GO:0090288	negative regulation of cellular response to growth factor stimulus	143/23210	0.110388	0.213038	0.155992	Sorl1/Gata3	2
	GO:0006869	lipid transport	330/23210	0.166984	0.279263	0.222305	Dab2/Aqp8/Mttp	3			GO:0002279	mast cell activation involved in immune response	49/23210	0.171758	0.291572	0.227256	Enpp3	1			GO:0051402	neuron apoptotic process	293/23210	0.110762	0.213384	0.156245	Sct/Gata3/Gpx1	3
	GO:0034404	nucleobase-containing small molecule biosynthetic process	172/23210	0.167023	0.279263	0.222305	Hkdc1/Galk1	2			GO:0017001	antibiotic catabolic process	49/23210	0.171758	0.291572	0.227256	Prdx1	1			GO:0000132	establishment of mitotic spindle orientation	30/23210	0.112392	0.213384	0.156245	Dynlt1b	1
	GO:0070304	positive regulation of stress-activated protein kinase signaling cascade	172/23210	0.167023	0.279263	0.222305	Dab2/Dkk1	2			GO:0045103	intermediate filament-based process	49/23210	0.171758	0.291572	0.227256	Sod1	1			GO:0002724	regulation of T cell cytokine production	30/23210	0.112392	0.213384	0.156245	Gata3	1
	GO:0071230	cellular response to amino acid stimulus	172/23210	0.167023	0.279263	0.222305	Pdgfra/Col4a1	2			GO:0046834	lipid phosphorylation	49/23210	0.171758	0.291572	0.227256	Socs2	1			GO:0002902	regulation of B cell apoptotic process	30/23210	0.112392	0.213384	0.156245	Myc	1
	GO:2000241	regulation of reproductive process	172/23210	0.167023	0.279263	0.222305	Calr/Spink1	2			GO:0051955	regulation of amino acid transport	49/23210	0.171758	0.291572	0.227256	Trh	1			GO:0006829	zinc ion transport	30/23210	0.112392	0.213384	0.156245	Slc39a2	1
	GO:0006732	coenzyme metabolic process	331/23210	0.168023	0.279263	0.222305	Hkdc1/Pcbd1/Galk1	3			GO:0061912	selective autophagy	49/23210	0.171758	0.291572	0.227256	Trp53	1			GO:0010043	response to zinc ion	30/23210	0.112392	0.213384	0.156245	Mt2	1
	GO:0006040	amino sugar metabolic process	43/23210	0.16804	0.279263	0.222305	Npl	1			GO:0070229	negative regulation of lymphocyte apoptotic process	49/23210	0.171758	0.291572	0.227256	Mif	1			GO:0016242	negative regulation of macroautophagy	30/23210	0.112392	0.213384	0.156245	Nupr1	1
	GO:0006890	retrograde vesicle-mediated transport, Golgi to ER	43/23210	0.16804	0.279263	0.222305	Kdelr3	1			GO:0030307	positive regulation of cell growth	195/23210	0.171999	0.291572	0.227256	Fn1/Ddx39b	2			GO:0022617	extracellular matrix disassembly	30/23210	0.112392	0.213384	0.156245	Pdpn	1
	GO:0008631	intrinsic apoptotic signaling pathway in response to oxidative stress	43/23210	0.16804	0.279263	0.222305	P4hb	1			GO:1902905	positive regulation of supramolecular fiber organization	195/23210	0.171999	0.291572	0.227256	Nphs1/Stmn2	2			GO:0032692	negative regulation of interleukin-1 production	30/23210	0.112392	0.213384	0.156245	Errfi1	1
	GO:0031128	developmental induction	43/23210	0.16804	0.279263	0.222305	Dkk1	1			GO:0007519	skeletal muscle tissue development	197/23210	0.174729	0.292811	0.228221	Nphs1/Mylpf	2			GO:0034260	negative regulation of GTPase activity	30/23210	0.112392	0.213384	0.156245	F11r	1
	GO:0031670	cellular response to nutrient	43/23210	0.16804	0.279263	0.222305	Gas6	1			GO:0006303	double-strand break repair via nonhomologous end joining	50/23210	0.17494	0.292811	0.228221	Rif1	1			GO:0035066	positive regulation of histone acetylation	30/23210	0.112392	0.213384	0.156245	Gata3	1
	GO:0040018	positive regulation of multicellular organism growth	43/23210	0.16804	0.279263	0.222305	Ppib	1			GO:0006360	transcription by RNA polymerase I	50/23210	0.17494	0.292811	0.228221	Rrn3	1			GO:0035767	endothelial cell chemotaxis	30/23210	0.112392	0.213384	0.156245	Fgfr1	1
	GO:0043277	apoptotic cell clearance	43/23210	0.16804	0.279263	0.222305	Gas6	1			GO:0006406	mRNA export from nucleus	50/23210	0.17494	0.292811	0.228221	Ddx39b	1			GO:0042533	tumor necrosis factor biosynthetic process	30/23210	0.112392	0.213384	0.156245	Errfi1	1
	GO:0040013	negative regulation of locomotion	332/23210	0.169064	0.280741	0.223481	Nrg1/Calr/Cd63	3			GO:0010332	response to gamma radiation	50/23210	0.17494	0.292811	0.228221	Trp53	1			GO:0042534	regulation of tumor necrosis factor biosynthetic process	30/23210	0.112392	0.213384	0.156245	Errfi1	1
	GO:0017156	calcium ion regulated exocytosis	175/23210	0.171559	0.282469	0.224856	Vamp8/Myo6	2			GO:0010828	positive regulation of glucose transmembrane transport	50/23210	0.17494	0.292811	0.228221	Mif	1			GO:0044319	wound healing, spreading of cells	30/23210	0.112392	0.213384	0.156245	Pdpn	1
[truncated: 1,139 more rows]

## Sheet: Supplementary Figure 2F
Supplementary Figure 2F		Differentiatially expressed genes in the three cell clusters
[truncated: 350 more rows]

## Sheet: Supplementary Figure 2G
Supplementary Figure 2G		Transcription factor enrichment analysis of the three clusters
[truncated: 635 more rows]

## Sheet: Supplementary Figure 2J
Supplementary Figure 2J		DEGs comparsion between 2D mono-culture and 3D co-culture induced cell lines
[truncated: 202 more rows]

[truncated: 4 more sheets: Figure 3J, Supplementary Figure 3A, Supplementary Figure 4D, Supplementary Figure 5A]
